# Supplementary material for: Diversity of A(H5N1) clade 2.3.2.1c avian influenza viruses with evidence of reassortment in Cambodia, 2014-2016
Source: PLoS One. 2019 Dec 9;14(12):e0226108. doi: 10.1371/journal.pone.0226108 (PMC6901219; doi:10.1371/journal.pone.0226108)
Supplement: S1 Table — (XLSX) [file pone.0226108.s003.xlsx]

## Sheet: S1. Sample Summary
								Genotypes										Sequence Accession
No.	Virus Designation	Collection Date (yyyy-mm-dd)	Source	Collection Details	Poultry Origin*	Complete Genome	Sample sequenced	Genotype	PB2	PB1	PA	HA	NP	NA	MP	NS		Database	Isolate ID	PB2	PB1	PA	HA	NP	NA	MP	NS
1	A/chicken/Cambodia/a17W9M1/2016	2016-03-01	Chicken	Live bird market	Battambang	Yes	ECE isolate	KH2	1A	2B	3A	2.3.2.1c	5B	6B	7A	8B		GISAID	EPI_ISL_321100	EPI1272963	EPI1272964	EPI1272965	EPI1272962	EPI1272966	EPI1272967	EPI1272968	EPI1272969
2	A/duck/Cambodia/a23W9M1/2016	2016-03-02	Duck	Live bird market	Kampong Cham	Yes	ECE isolate	KH2	1A	2B	3A	2.3.2.1c	5B	6B	7A	8B		GISAID	EPI_ISL_321107	EPI1272987	EPI1272988	EPI1272986	EPI1272990	EPI1272983	EPI1272989	EPI1272985	EPI1272984
3	A/duck/Cambodia/a24W9M1/2016	2016-03-02	Duck	Live bird market	Kampong Cham	Yes	ECE isolate	KH2	1A	2B	3A	2.3.2.1c	5B	6B	7A	8B		GISAID	EPI_ISL_321108	EPI1272995	EPI1272996	EPI1272994	EPI1272998	EPI1272991	EPI1272997	EPI1272993	EPI1272992
4	A/chicken/Cambodia/a27W9M1/2016	2016-03-02	Chicken	Live bird market	Takeo	Yes	ECE isolate	KH2	1A	2B	3A	2.3.2.1c	5B	6B	7A	8B		GISAID	EPI_ISL_321106	EPI1272979	EPI1272980	EPI1272978	EPI1272982	EPI1272975	EPI1272981	EPI1272977	EPI1272976
5	A/chicken/Cambodia/a0511501/2016	2016-05-10	Chicken	Poultry outbreak	Kampot	No	ECE isolate	KH2	1A	2B	3A	2.3.2.1c	5B	6B	7A	8B		GISAID	EPI_ISL_256525	EPI962532	EPI962533	EPI962534	EPI962535	EPI962536	EPI962537	EPI962538	EPI962539
6	A/chicken/Cambodia/a0511502/2016	2016-05-10	Chicken	Poultry outbreak	Kampot	No	ECE isolate	Unknown	1A	no data	3A	2.3.2.1c	5B	6B	7A	no data		GISAID	EPI_ISL_256526	EPI962540	no data	EPI962541	EPI962542	EPI962543	EPI962544	EPI962545	no data
7	A/chicken/Cambodia/a0511503/2016	2016-05-10	Chicken	Poultry outbreak	Kampot	No	ECE isolate	KH2	1A	2B	3A	2.3.2.1c	5B	6B	7A	8B		GISAID	EPI_ISL_256527	EPI962546	EPI962547	EPI962548	EPI962549	EPI962550	EPI962551	EPI962552	EPI962553
8	A/chicken/Cambodia/a0511504/2016	2016-05-10	Chicken	Poultry outbreak	Kampot	No	ECE isolate	KH2	1A	2B	3A	2.3.2.1c	5B	6B	7A	8B		GISAID	EPI_ISL_256528	EPI962554	EPI962555	EPI962556	EPI962557	EPI962558	EPI962559	EPI962560	EPI962561
9	A/duck/Cambodia/Z3W7M1/2015	2015-02-09	Duck	Live bird market	Phnom Penh	Yes	ECE isolate	KH3	1A	2B	3A	2.3.2.1c	5A	6B	7A	8A		Genbank	N/A	MH285313	MH285312	MH285311	MH285306	MH285309	MH285308	MH285307	MH285310
10	A/chicken/Cambodia/Z8W7M1/2015	2015-02-09	Chicken	Live bird market	Prey Veng	Yes	ECE isolate	KH2	1A	2B	3A	2.3.2.1c	5B	6B	7A	8B		GISAID	EPI_ISL_321109	EPI1273003	EPI1273004	EPI1273002	EPI1273006	EPI1272999	EPI1273005	EPI1273001	EPI1273000
11	A/chicken/Cambodia/Z9W7M1/2015	2015-02-09	Chicken	Live bird market	Prey Veng	Yes	ECE isolate	KH3	1A	2B	3A	2.3.2.1c	5A	6B	7A	8A		GISAID	EPI_ISL_321110	EPI1273011	EPI1273012	EPI1273010	EPI1273014	EPI1273007	EPI1273013	EPI1273009	EPI1273008
12	A/duck/Cambodia/Z13W7M3/2015	2015-02-10	Duck	Live bird market	Takeo	Yes	ECE isolate	KH3	1A	2B	3A	2.3.2.1c	5A	6B	7A	8A		GISAID	EPI_ISL_321111	EPI1273019	EPI1273020	EPI1273018	EPI1273022	EPI1273015	EPI1273021	EPI1273017	EPI1273016
13	A/duck/Cambodia/Z35W8M3/2015	2015-02-17	Duck	Live bird market	Takeo	Yes	ECE isolate	KH2	1A	2B	3A	2.3.2.1c	5B	6B	7A	8B		GISAID	EPI_ISL_321112	EPI1273027	EPI1273028	EPI1273026	EPI1273030	EPI1273023	EPI1273029	EPI1273025	EPI1273024
14	A/chicken/Cambodia/Z37W8M3/2015	2015-02-17	Chicken	Live bird market	Takeo	Yes	ECE isolate	KH3	1A	2B	3A	2.3.2.1c	5A	6B	7A	8A		GISAID	EPI_ISL_321113	EPI1273035	EPI1273036	EPI1273034	EPI1273038	EPI1273031	EPI1273037	EPI1273033	EPI1273032
15	A/duck/Cambodia/Z44W9M1/2015	2015-02-23	Duck	Live bird market	Takeo	Yes	ECE isolate	KH2	1A	2B	3A	2.3.2.1c	5B	6B	7A	8B		GISAID	EPI_ISL_321114	EPI1273043	EPI1273044	EPI1273042	EPI1273046	EPI1273039	EPI1273045	EPI1273041	EPI1273040
16	A/duck/Cambodia/Z45W9M1/2015	2015-02-23	Duck	Live bird market	Prey Veng	Yes	ECE isolate	KH2	1A	2B	3A	2.3.2.1c	5B	6B	7A	8B		GISAID	EPI_ISL_321115	EPI1273051	EPI1273052	EPI1273050	EPI1273054	EPI1273047	EPI1273053	EPI1273049	EPI1273048
17	A/chicken/Cambodia/Z49W9M1/2015	2015-02-23	Chicken	Live bird market	Battambang	Yes	ECE isolate	KH2	1A	2B	3A	2.3.2.1c	5B	6B	7A	8B		GISAID	EPI_ISL_321116	EPI1273059	EPI1273060	EPI1273058	EPI1273062	EPI1273055	EPI1273061	EPI1273057	EPI1273056
18	A/chicken/Cambodia/Z50W9M1/2015	2015-02-23	Chicken	Live bird market	Battambang	Yes	ECE isolate	KH2	1A	2B	3A	2.3.2.1c	5B	6B	7A	8B		GISAID	EPI_ISL_321117	EPI1273067	EPI1273068	EPI1273066	EPI1273070	EPI1273063	EPI1273069	EPI1273065	EPI1273064
19	A/chicken/Cambodia/Z57W9M3/2015	2015-02-24	Chicken	Live bird market	Takeo	Yes	ECE isolate	KH3	1A	2B	3A	2.3.2.1c	5A	6B	7A	8A		GISAID	EPI_ISL_321118	EPI1273075	EPI1273076	EPI1273074	EPI1273078	EPI1273071	EPI1273077	EPI1273073	EPI1273072
20	A/chicken/Cambodia/Z59W9M3/2015	2015-02-24	Chicken	Live bird market	Takeo	Yes	ECE isolate	KH2	1A	2B	3A	2.3.2.1c	5B	6B	7A	8B		GISAID	EPI_ISL_321119	EPI1273083	EPI1273084	EPI1273082	EPI1273086	EPI1273079	EPI1273085	EPI1273081	EPI1273080
21	A/chicken/Cambodia/Z60W9M3/2015	2015-02-24	Chicken	Live bird market	Takeo	Yes	ECE isolate	KH3	1A	2B	3A	2.3.2.1c	5A	6B	7A	8A		GISAID	EPI_ISL_321120	EPI1273091	EPI1273092	EPI1273090	EPI1273094	EPI1273087	EPI1273093	EPI1273089	EPI1273088
22	A/chicken/Cambodia/Z70W10 M1/2015	2015-03-02	Chicken	Live bird market	Takeo	Yes	ECE isolate	KH1	1A	2B	3A	2.3.2.1c	5A	6B	7A	8B		GISAID	EPI_ISL_321121	EPI1273099	EPI1273100	EPI1273098	EPI1273102	EPI1273095	EPI1273101	EPI1273097	EPI1273096
23	A/duck/Cambodia/Z86W11M1/2015	2015-03-09	Duck	Live bird market	Phnom Penh	Yes	ECE isolate	KH2	1A	2B	3A	2.3.2.1c	5B	6B	7A	8B		GISAID	EPI_ISL_321122	EPI1273107	EPI1273108	EPI1273106	EPI1273110	EPI1273103	EPI1273109	EPI1273105	EPI1273104
24	A/chicken/Cambodia/Z89W11M1/2015	2015-03-09	Chicken	Live bird market	Takeo	Yes	ECE isolate	KH2	1A	2B	3A	2.3.2.1c	5B	6B	7A	8B		GISAID	EPI_ISL_321123	EPI1273115	EPI1273116	EPI1273114	EPI1273118	EPI1273111	EPI1273117	EPI1273113	EPI1273112
25	A/duck/Cambodia/Z143W14M1/2015	2015-03-30	Duck	Live bird market	Kampong Thom	Yes	ECE isolate	KH2	1A	2B	3A	2.3.2.1c	5B	6B	7A	8B		GISAID	EPI_ISL_321124	EPI1273123	EPI1273124	EPI1273122	EPI1273126	EPI1273119	EPI1273125	EPI1273121	EPI1273120
26	A/duck/Cambodia/Z146W14M1/2015	2015-03-30	Duck	Live bird market	Takeo	Yes	ECE isolate	KH2	1A	2B	3A	2.3.2.1c	5B	6B	7A	8B		GISAID	EPI_ISL_321125	EPI1273131	EPI1273132	EPI1273130	EPI1273134	EPI1273127	EPI1273133	EPI1273129	EPI1273128
27	A/chicken/Cambodia/Z148W14M1/2015	2015-03-30	Chicken	Live bird market	Takeo	Yes	ECE isolate	KH2	1A	2B	3A	2.3.2.1c	5B	6B	7A	8B		GISAID	EPI_ISL_321126	EPI1273139	EPI1273140	EPI1273138	EPI1273142	EPI1273135	EPI1273141	EPI1273137	EPI1273136
28	A/chicken/Cambodia/Z149W14M1/2015	2015-03-30	Chicken	Live bird market	Takeo, Prey Veng	Yes	ECE isolate	KH2	1A	2B	3A	2.3.2.1c	5B	6B	7A	8B		GISAID	EPI_ISL_321127	EPI1273147	EPI1273148	EPI1273146	EPI1273150	EPI1273143	EPI1273149	EPI1273145	EPI1273144
29	A/duck/Cambodia/Z205W17M1/2015	2015-04-20	Duck	Live bird market	Takeo	Yes	ECE isolate	KH2	1A	2B	3A	2.3.2.1c	5B	6B	7A	8B		GISAID	EPI_ISL_321128	EPI1273155	EPI1273156	EPI1273154	EPI1273158	EPI1273151	EPI1273157	EPI1273153	EPI1273152
30	A/duck/Cambodia/Z206W17M1/2015	2015-04-20	Duck	Live bird market	Takeo	Yes	ECE isolate	KH3	1A	2B	3A	2.3.2.1c	5A	6B	7A	8A		GISAID	EPI_ISL_321129	EPI1273163	EPI1273164	EPI1273162	EPI1273166	EPI1273159	EPI1273165	EPI1273161	EPI1273160
31	A/chicken/Cambodia/Z207W17M1/2015	2015-04-20	Chicken	Live bird market	Takeo	Yes	ECE isolate	KH3	1A	2B	3A	2.3.2.1c	5A	6B	7A	8A		Genbank	N/A	MH285281	MH285280	MH285279	MH285274	MH285277	MH285276	MH285275	MH285278
32	A/duck/Cambodia/Z223W18M1/2015	2015-04-28	Duck	Live bird market	Phnom Penh	Yes	ECE isolate	KH3	1A	2B	3A	2.3.2.1c	5A	6B	7A	8A		GISAID	EPI_ISL_321130	EPI1273171	EPI1273172	EPI1273170	EPI1273174	EPI1273167	EPI1273173	EPI1273169	EPI1273168
33	A/duck/Cambodia/Z266W20M1/2015	2015-05-11	Duck	Live bird market	Prey Veng, Takeo	Yes	ECE isolate	KH2	1A	2B	3A	2.3.2.1c	5B	6B	7A	8B		GISAID	EPI_ISL_321131	EPI1273179	EPI1273180	EPI1273178	EPI1273182	EPI1273175	EPI1273181	EPI1273177	EPI1273176
34	A/chicken/Cambodia/Z267W20M1/2015	2015-05-11	Chicken	Live bird market	Takeo	Yes	ECE isolate	KH2	1A	2B	3A	2.3.2.1c	5B	6B	7A	8B		GISAID	EPI_ISL_321132	EPI1273187	EPI1273188	EPI1273186	EPI1273190	EPI1273183	EPI1273189	EPI1273185	EPI1273184
35	A/chicken/Cambodia/Z268W20M1/2015	2015-05-11	Chicken	Live bird market	Takeo	Yes	ECE isolate	KH2	1A	2B	3A	2.3.2.1c	5B	6B	7A	8B		GISAID	EPI_ISL_321133	EPI1273195	EPI1273196	EPI1273194	EPI1273198	EPI1273191	EPI1273197	EPI1273193	EPI1273192
36	A/duck/Cambodia/Z484W31M1/2015	2015-07-31	Duck	Live bird market	Kampong Cham	Yes	ECE isolate	KH2	1A	2B	3A	2.3.2.1c	5B	6B	7A	8B		GISAID	EPI_ISL_321134	EPI1273203	EPI1273204	EPI1273202	EPI1273206	EPI1273199	EPI1273205	EPI1273201	EPI1273200
37	A/duck/Cambodia/Z564W35M1/2015	2015-08-24	Duck	Live bird market	Kampong Thom	Yes	ECE isolate	KH5	1A	2C	3A	2.3.2.1c	5B	6B	7A	8B		Genbank	N/A	MH285321	MH285320	MH285319	MH285314	MH285317	MH285316	MH285315	MH285318
38	A/duck/Cambodia/Z765W45M1/2015	2015-11-02	Duck	Live bird market	Kampong Cham	Yes	ECE isolate	KH2	1A	2B	3A	2.3.2.1c	5B	6B	7A	8B		GISAID	EPI_ISL_321135	EPI1273211	EPI1273212	EPI1273210	EPI1273214	EPI1273207	EPI1273213	EPI1273209	EPI1273208
39	A/duck/Cambodia/Z793W46M3/2015	2015-11-09	Duck	Live bird market	Takeo	Yes	ECE isolate	KH2	1A	2B	3A	2.3.2.1c	5B	6B	7A	8B		GISAID	EPI_ISL_321136	EPI1273219	EPI1273220	EPI1273218	EPI1273222	EPI1273215	EPI1273221	EPI1273217	EPI1273216
40	A/duck/Cambodia/Z795W46M3/2015	2015-11-09	Duck	Live bird market	Takeo	Yes	ECE isolate	KH2	1A	2B	3A	2.3.2.1c	5B	6B	7A	8B		GISAID	EPI_ISL_321137	EPI1273227	EPI1273228	EPI1273226	EPI1273230	EPI1273223	EPI1273229	EPI1273225	EPI1273224
41	A/chicken/Cambodia/Z799W46M3/2015	2015-11-09	Chicken	Live bird market	Takeo	Yes	ECE isolate	KH2	1A	2B	3A	2.3.2.1c	5B	6B	7A	8B		GISAID	EPI_ISL_321138	EPI1273235	EPI1273236	EPI1273234	EPI1273238	EPI1273231	EPI1273237	EPI1273233	EPI1273232
42	A/chicken/Cambodia/Z800W46M3/2015	2015-11-09	Chicken	Live bird market	Takeo	Yes	ECE isolate	KH2	1A	2B	3A	2.3.2.1c	5B	6B	7A	8B		GISAID	EPI_ISL_321139	EPI1273243	EPI1273244	EPI1273242	EPI1273246	EPI1273239	EPI1273245	EPI1273241	EPI1273240
43	A/chicken/Cambodia/Z850W49M1/2015	2015-11-30	Chicken	Live bird market	Takeo	Yes	ECE isolate	KH4	1A	2B	3A	2.3.2.1c	5A	6B	7C	8A		Genbank	N/A	MH285305	MH285304	MH285303	MH285298	MH285301	MH285300	MH285299	MH285302
44	A/chicken/Cambodia/Z907W52M1/2015	2015-12-21	Chicken	Live bird market	Takeo	Yes	ECE isolate	KH2	1A	2B	3A	2.3.2.1c	5B	6B	7A	8B		GISAID	EPI_ISL_321140	EPI1273251	EPI1273252	EPI1273250	EPI1273254	EPI1273247	EPI1273253	EPI1273249	EPI1273248
45	A/duck/Cambodia/Z926W53M1/2015	2015-12-28	Duck	Live bird market	Takeo	Yes	ECE isolate	KH2	1A	2B	3A	2.3.2.1c	5B	6B	7A	8B		GISAID	EPI_ISL_321141	EPI1273259	EPI1273260	EPI1273258	EPI1273262	EPI1273255	EPI1273261	EPI1273257	EPI1273256
46	A/duck/Cambodia/Z934W53M3/2015	2015-12-29	Duck	Live bird market	Takeo	Yes	ECE isolate	KH2	1A	2B	3A	2.3.2.1c	5B	6B	7A	8B		GISAID	EPI_ISL_321142	EPI1273267	EPI1273268	EPI1273266	EPI1273270	EPI1273263	EPI1273269	EPI1273265	EPI1273264
47	A/environment/Cambodia/Z2EP1e3W7M1/2015	2015-02-09	Environment	Live bird market	N/A	No	ECE isolate	KH2	1A	2B	3A	2.3.2.1c	5B	6B	7A	8B		GenBank	N/A	MG905351	MG905348	MG905345	MG905331	MG905342	MG905332	MG905336	MG905339
48	A/environment/Cambodia/Z11EW7M3/2015	2015-02-10	Environment	Live bird market	N/A	No	ECE isolate	Unknown	no data	no data	no data	2.3.2.1c	no data	6B	no data	no data		GISAID	EPI_ISL_321143	no data	no data	no data	EPI1273272	no data	EPI1273271	no data	no data
49	A/environment/Cambodia/Z12CW7M3/2015	2015-02-10	Environment	Live bird market	N/A	No	ECE isolate	KH3	1A	2B	3A	2.3.2.1c	5A	6B	7A	8A		GISAID	EPI_ISL_321150	EPI1273295	EPI1273296	EPI1273294	EPI1273298	EPI1273291	EPI1273297	EPI1273293	EPI1273292
50	A/environment/Cambodia/Z42EW9M1/2015	2015-02-23	Environment	Live bird market	N/A	No	ECE isolate	Unknown	no data	no data	no data	2.3.2.1c	no data	6B	no data	no data		GISAID	EPI_ISL_321144	no data	no data	no data	EPI1273274	no data	EPI1273273	no data	no data
51	A/environment/Cambodia/Z51EW9M3/2015	2015-02-24	Environment	Live bird market	N/A	No	Original sample	Unknown	no data	no data	no data	2.3.2.1c	5B	6B	7A	8B		GISAID	EPI_ISL_321145	no data	no data	no data	EPI1273279	EPI1273275	EPI1273278	EPI1273277	EPI1273276
52	A/environment/Cambodia/Z72EW10M3/2015	2015-03-03	Environment	Live bird market	N/A	No	Original sample	Unknown	no data	no data	no data	2.3.2.1c	5B	6B	7A	8B		GISAID	EPI_ISL_321146	no data	no data	no data	EPI1273284	EPI1273280	EPI1273283	EPI1273282	EPI1273281
53	A/environment/Cambodia/Z82EW11M1/2015	2015-03-09	Environment	Live bird market	N/A	No	ECE isolate	Unknown	no data	no data	no data	2.3.2.1c	no data	6B	no data	no data		GISAID	EPI_ISL_321147	no data	no data	no data	EPI1273286	no data	EPI1273285	no data	no data
54	A/environment/Cambodia/Z92CW11M3/2015	2015-03-10	Environment	Live bird market	N/A	No	ECE isolate	Unknown	no data	no data	no data	2.3.2.1c	no data	6B	no data	no data		GISAID	EPI_ISL_321148	no data	no data	no data	EPI1273288	no data	EPI1273287	no data	no data
55	A/environment/Cambodia/Z101EW12M1/2015	2015-03-16	Environment	Live bird market	N/A	No	ECE isolate	Unknown	no data	no data	no data	2.3.2.1c	no data	6B	no data	no data		GISAID	EPI_ISL_321149	no data	no data	no data	EPI1273290	no data	EPI1273289	no data	no data
56	A/duck/Cambodia/Z1120502/2015	2015-11-13	Duck	Poultry outbreak	Battambang	No	MDCK isolate	KH2	1A	2B	3A	2.3.2.1c	5B	6B	7A	8B		GISAID	EPI_ISL_256397	EPI961927	EPI961929	EPI961932	EPI961935	EPI961937	EPI961940	EPI961941	EPI961942
57	A/duck/Cambodia/Z1120503/2015	2015-11-13	Duck	Poultry outbreak	Battambang	No	Original sample	Unknown	no data	no data	3A	2.3.2.1c	no data	6B	no data	no data		GISAID	EPI_ISL_256399	no data	no data	EPI961943	EPI961944	no data	EPI961945	no data	no data
58	A/duck/Cambodia/Z1120504/2015	2015-11-13	Duck	Poultry outbreak	Battambang	No	MDCK isolate	KH2	1A	2B	3A	2.3.2.1c	5B	6B	7A	8B		GISAID	EPI_ISL_256400	EPI961946	EPI961947	EPI961948	EPI961949	EPI961950	EPI961951	EPI961952	EPI961953
59	A/duck/Cambodia/Z1120505/2015	2015-11-13	Duck	Poultry outbreak	Siem Reap	No	Original sample	Unknown	no data	no data	no data	2.3.2.1c	no data	6B	no data	no data		GISAID	EPI_ISL_256401	no data	no data	no data	EPI961954	no data	EPI961955	no data	no data
60	A/duck/Cambodia/Z1120507/2015	2015-11-16	Duck	Poultry outbreak	Battambang	No	MDCK isolate	KH2	1A	2B	3A	2.3.2.1c	5B	6B	7A	8B		GISAID	EPI_ISL_256464	EPI962089	EPI962090	EPI962091	EPI962092	EPI962093	EPI962094	EPI962095	EPI962096
61	A/duck/Cambodia/Z1120508/2015	2015-11-16	Duck	Poultry outbreak	Battambang	No	Original sample	KH2	1A	2B	3A	2.3.2.1c	5B	6B	7A	8B		GISAID	EPI_ISL_256465	EPI962097	EPI962098	EPI962099	EPI962100	EPI962101	EPI962102	EPI962103	EPI962104
62	A/duck/Cambodia/Z1120509/2015	2015-11-16	Duck	Poultry outbreak	Battambang	No	Original sample	Unknown	1A	2B	3A	2.3.2.1c	5B	no data	7A	8B		GISAID	EPI_ISL_256502	EPI962358	EPI962359	EPI962360	EPI962361	EPI962362	no data	EPI962363	EPI962364
63	A/duck/Cambodia/Y0210303/2014	2014-02-10	Duck	Poultry outbreak	Kampong Cham	No	MDCK isolate	KH1	1A	2B	3A	2.3.2.1c	5A	6B	7A	8B		GISAID	EPI_ISL_255154	EPI954439	EPI954440	EPI954441	EPI954442	EPI954443	EPI954444	EPI954445	EPI954446
64	A/duck/Cambodia/Y0210304/2014	2014-02-10	Duck	Poultry outbreak	Kampong Cham	No	Original sample	Unknown	no data	no data	no data	2.3.2.1c	no data	6B	no data	no data		GISAID	EPI_ISL_255155	no data	no data	no data	EPI954447	no data	EPI954448	no data	no data
65	A/duck/Cambodia/Y0224302/2014	2014-02-24	Duck	Poultry outbreak	Kandal	No	MDCK isolate	KH1	1A	2B	3A	2.3.2.1c	5A	6B	7A	8B		GISAID	EPI_ISL_255159	EPI954454	EPI954455	EPI954456	EPI954457	EPI954458	EPI954459	EPI954460	EPI954461
66	A/duck/Cambodia/Y0224303/2014	2014-02-24	Duck	Poultry outbreak	Kandal	No	Original sample	Unknown	no data	no data	no data	2.3.2.1c	no data	6B	no data	no data		GISAID	EPI_ISL_255160	no data	no data	no data	EPI954462	no data	EPI954463	no data	no data
67	A/duck/Cambodia/Y0224304/2014	2014-02-24	Duck	Poultry outbreak	Kandal	No	Original sample	Unknown	no data	no data	no data	2.3.2.1c	no data	6B	no data	no data		GISAID	EPI_ISL_255162	no data	no data	no data	EPI954472	no data	EPI954473	no data	no data
68	A/Cambodia/Y0219302/2014	2014-02-10	Human	52nd Human Case	N/A	No	Original sample	Unknown	no data	no data	no data	2.3.2.1c	5A	no data	no data	no data		GISAID	EPI_ISL_255157	no data	no data	no data	EPI954450	EPI954451	no data	no data	no data
	* Poultry origin as described by market vendors
