# Supplementary material for: Diversity of A(H5N1) clade 2.3.2.1c avian influenza viruses with evidence of reassortment in Cambodia, 2014-2016
Source: PLoS One. 2019 Dec 9;14(12):e0226108. doi: 10.1371/journal.pone.0226108 (PMC6901219; doi:10.1371/journal.pone.0226108)
Supplement: S2 Table — (XLSX) [file pone.0226108.s004.xlsx]

## Sheet: S2a. PB2
				PB2
No.	Virus Designation	Collection Details	Genotype/amino acid mutation or motif	D9N	I63T	E192K	A199S	D256G	T271A	K526R	Q591K	E627K	D701N	M28I/A274T/K526R/I553V/L607V	L89V/G309D/T339K/R477G/I495V/E627K/A676T	R368Q/Q391E/Q447H/K627E
1	A/chicken/Cambodia/a17W9M1/2016	Live bird market	KH2	D	I	E	A	D	T	K	Q	E	D	MAKIL	VDTGVET	QEQE
2	A/duck/Cambodia/a23W9M1/2016	Live bird market	KH2	D	I	E	A	D	T	K	Q	E	D	MAKIL	VDTGVET	QEQE
3	A/duck/Cambodia/a24W9M1/2016	Live bird market	KH2	D	I	E	A	D	T	K	Q	E	D	MAKIL	VDTGVET	QEQE
4	A/chicken/Cambodia/a27W9M1/2016	Live bird market	KH2	D	I	E	A	D	T	K	Q	E	D	MAKIL	VDTGVET	QEQE
5	A/chicken/Cambodia/a0511501/2016	Poultry outbreak	KH2	D	I	E	A	D	T	K	Q	E	D	MAKIL	VDTGVET	QEQE
6	A/chicken/Cambodia/a0511502/2016	Poultry outbreak	Unknown	D	I	E	A	D	T	K	Q	E	D	MAKIL	VDTGVET	QEQE
7	A/chicken/Cambodia/a0511503/2016	Poultry outbreak	KH2	D	I	E	A	D	T	K	Q	E	D	MAKIL	VDTGVET	QEQE
8	A/chicken/Cambodia/a0511504/2016	Poultry outbreak	KH2	D	I	E	A	D	T	K	Q	E	D	MAKIL	VDTGVET	QEQE
9	A/duck/Cambodia/Z3W7M1/2015	Live bird market	KH3	D	I	E	A	D	T	K	Q	E	D	MAKIL	VDTGVET	QEQE
10	A/chicken/Cambodia/Z8W7M1/2015	Live bird market	KH2	D	I	E	A	D	T	K	Q	E	D	MAKIL	VDTGVET	QEQE
11	A/chicken/Cambodia/Z9W7M1/2015	Live bird market	KH3	D	I	E	A	D	T	K	Q	E	D	MAKIL	VDTGVET	QEQE
12	A/duck/Cambodia/Z13W7M3/2015	Live bird market	KH3	D	I	E	A	D	T	K	Q	E	D	MAKIL	VDTGVET	QEQE
13	A/duck/Cambodia/Z35W8M3/2015	Live bird market	KH2	D	I	E	A	D	T	K	Q	E	D	MAKIL	VDTGVET	HEQE
14	A/chicken/Cambodia/Z37W8M3/2015	Live bird market	KH3	D	I	E	A	D	T	K	Q	E	D	MAKIL	VDTGVET	QEQE
15	A/duck/Cambodia/Z44W9M1/2015	Live bird market	KH2	D	I	E	A	D	T	K	Q	E	D	MAKIL	VDTGVET	QEQE
16	A/duck/Cambodia/Z45W9M1/2015	Live bird market	KH2	D	I	E	A	D	T	K	Q	E	D	MAKIL	VDTGVET	QEQE
17	A/chicken/Cambodia/Z49W9M1/2015	Live bird market	KH2	D	I	E	A	D	T	K	Q	E	D	MAKIL	VDTGVET	QEQE
18	A/chicken/Cambodia/Z50W9M1/2015	Live bird market	KH2	D	I	E	A	D	T	K	Q	E	D	MAKIL	VDTGVET	QEQE
19	A/chicken/Cambodia/Z57W9M3/2015	Live bird market	KH3	D	I	E	A	D	T	K	Q	E	D	MAKIL	VDMGVET	QEQE
20	A/chicken/Cambodia/Z59W9M3/2015	Live bird market	KH2	D	I	E	A	D	T	K	Q	E	D	MAKIL	VDTGVET	QEQE
21	A/chicken/Cambodia/Z60W9M3/2015	Live bird market	KH3	D	I	E	A	D	T	K	Q	E	D	MAKIL	VDTGVET	QEQE
22	A/chicken/Cambodia/Z70W10M1/2015	Live bird market	KH1	D	I	E	A	D	T	K	Q	E	D	MAKIL	VDTGVET	QEQE
23	A/duck/Cambodia/Z86W11M1/2015	Live bird market	KH2	D	I	E	A	D	T	K	Q	E	D	MAKIL	VDTGVET	QEQE
24	A/chicken/Cambodia/Z89W11M1/2015	Live bird market	KH2	D	I	E	A	D	T	K	Q	E	D	MSKIL	VDTGVET	QEQE
25	A/duck/Cambodia/Z143W14M1/2015	Live bird market	KH2	D	I	E	A	D	T	K	Q	E	D	MAKIL	VDTGVET	QEQE
26	A/duck/Cambodia/Z146W14M1/2015	Live bird market	KH2	D	I	E	A	D	T	K	Q	E	D	MAKIL	VDTGVET	QEQE
27	A/chicken/Cambodia/Z148W14M1/2015	Live bird market	KH2	D	I	E	A	D	T	K	Q	E	D	MAKIL	VDTGVET	QEQE
28	A/chicken/Cambodia/Z149W14M1/2015	Live bird market	KH2	D	I	E	A	D	T	K	Q	E	D	MAKIL	VDTGVET	QEQE
29	A/duck/Cambodia/Z205W17M1/2015	Live bird market	KH2	D	I	E	A	D	T	K	Q	E	D	MAKIL	VDTGVET	QEQE
30	A/duck/Cambodia/Z206W17M1/2015	Live bird market	KH3	D	I	E	A	D	T	K	Q	E	D	MAKIL	VDTGVET	QEQE
31	A/chicken/Cambodia/Z207W17M1/2015	Live bird market	KH3	D	I	E	A	D	T	K	Q	E	D	MAKIL	VDTGVET	QEQE
32	A/duck/Cambodia/Z223W18M1/2015	Live bird market	KH3	D	I	E	A	D	T	K	Q	E	D	MAKIL	VDTGVET	QEQE
33	A/duck/Cambodia/Z266W20M1/2015	Live bird market	KH2	D	I	E	A	D	T	K	Q	E	D	MAKIL	VDTGVET	QEHE
34	A/chicken/Cambodia/Z267W20M1/2015	Live bird market	KH2	D	I	E	A	D	T	K	Q	E	D	MAKIL	VDTGVET	QEHE
35	A/chicken/Cambodia/Z268W20M1/2015	Live bird market	KH2	D	I	E	A	D	T	K	Q	E	D	MAKIL	VDTGVET	QEHE
36	A/duck/Cambodia/Z484W31M1/2015	Live bird market	KH2	D	I	E	A	D	T	K	Q	E	D	MAKIL	VDTGVET	HEQE
37	A/duck/Cambodia/Z564W35M1/2015	Live bird market	KH5	D	I	E	A	D	T	K	Q	E	D	MAKIL	VDTGAET	QEQE
38	A/duck/Cambodia/Z765W45M1/2015	Live bird market	KH2	D	I	E	A	D	T	K	Q	E	D	MAKIL	VDTGVET	QEQE
39	A/duck/Cambodia/Z793W46M3/2015	Live bird market	KH2	D	I	E	A	D	T	K	Q	E	D	MAKIL	VDTGVET	QEQE
40	A/duck/Cambodia/Z795W46M3/2015	Live bird market	KH2	D	I	E	A	D	T	K	Q	E	D	MSKIL	VDTGVET	QEQE
41	A/chicken/Cambodia/Z799W46M3/2015	Live bird market	KH2	D	I	E	A	D	T	K	Q	Q	D	MAKIL	VDTGVQT	QEQQ
42	A/chicken/Cambodia/Z800W46M3/2015	Live bird market	KH2	D	I	E	A	D	T	K	Q	E	D	MAKIL	VDTGVET	QEQE
43	A/chicken/Cambodia/Z850W49M1/2015	Live bird market	KH4	D	I	E	A	D	T	K	Q	E	D	MAKIL	VDTGVET	QEQE
44	A/chicken/Cambodia/Z907W52M1/2015	Live bird market	KH2	D	I	E	A	D	T	K	Q	E	D	MAKIL	VDTGVET	QEQE
45	A/duck/Cambodia/Z926W53M1/2015	Live bird market	KH2	D	I	E	A	D	T	K	Q	E	D	MAKIL	VDTGVET	QEQE
46	A/duck/Cambodia/Z934W53M3/2015	Live bird market	KH2	D	I	E	A	D	T	K	Q	E	D	MAKIL	VDTGVET	QEQE
47	A/environment/Cambodia/Z2EP1e3W7M1/2015	Live bird market	KH2	D	I	E	A	D	T	K	Q	E	D	MAKIL	VDTGVET	HEQE
48	A/environment/Cambodia/Z11EW7M3/2015	Live bird market	Unknown
49	A/environment/Cambodia/Z12CW7M3/2015	Live bird market	KH3	D	I	E	A	D	T	K	Q	E	D	MAKIL	VDTGVET	QEQE
50	A/environment/Cambodia/Z42EW9M1/2015	Live bird market	Unknown
51	A/environment/Cambodia/Z51EW9M3/2015	Live bird market	Unknown
52	A/environment/Cambodia/Z72EW10M3/2015	Live bird market	Unknown
53	A/environment/Cambodia/Z82EW11M1/2015	Live bird market	Unknown
54	A/environment/Cambodia/Z92CW11M3/2015	Live bird market	Unknown
55	A/environment/Cambodia/Z101EW12M1/2015	Live bird market	Unknown
56	A/duck/Cambodia/Z1120502/2015	Poultry outbreak	KH2	D	I	E	A	D	T	K	Q	E	D	-AKIL	LDTGVET	QEQE
57	A/duck/Cambodia/Z1120503/2015	Poultry outbreak	Unknown
58	A/duck/Cambodia/Z1120504/2015	Poultry outbreak	KH2	D	I	E	A	D	T	K	Q	E	D	MAKIL	VDTGVET	QEQE
59	A/duck/Cambodia/Z1120505/2015	Poultry outbreak	Unknown
60	A/duck/Cambodia/Z1120507/2015	Poultry outbreak	KH2	D	I	E	A	D	T	K	Q	E	D	MAKIL	VDTGVET	QEQE
61	A/duck/Cambodia/Z1120508/2015	Poultry outbreak	KH2	D	I	E	A	D	T	K	Q	E	D	MAKIL	VDTGVET	QEQE
62	A/duck/Cambodia/Z1120509/2015	Poultry outbreak	Unknown	D	I	E	A	D	T	K	Q	E	D	MAKIL	VDTGVET	QEQE
63	A/duck/Cambodia/Y0210303/2014	Poultry outbreak	KH1	D	I	E	A	D	T	K	Q	E	D	MAKIL	VDTGVET	QEQE
64	A/duck/Cambodia/Y0210304/2014	Poultry outbreak	Unknown
65	A/duck/Cambodia/Y0224302/2014	Poultry outbreak	KH1	D	I	E	A	D	T	K	Q	E	D	MAKIL	VDTGVET	QEQE
66	A/duck/Cambodia/Y0224303/2014	Poultry outbreak	Unknown
67	A/duck/Cambodia/Y0224304/2014	Poultry outbreak	Unknown
68	A/Cambodia/Y0219302/2014	52nd Human Case	Unknown
(*) Indicates mutations that have only been reported to affect viral fitness when in combination with other amino acid substitutions
Amino acid substitutions associated with increased viral fitness are coloured red.
Viral amino acids for a specific position conserved in all Cambodian A(H5N1) viruses cells are shaded green.
If no sequencing data is available cells are shaded grey or the symbol (-) is present

## Sheet: S2b. PB1
				PB1										PB1-F2
No.	Virus Designation	Collection Details	Genotype/amino acid mutation or motif	D3V	N105S	K207R	Y436H	V598P	D622G	T677M	V3A/N328K/N375S	H99Y/I368V	V473L/P598L	Length (aa)	N66S
1	A/chicken/Cambodia/a17W9M1/2016	Live bird market	KH2	V	N	K	Y	L	G	T	VNN	HI	VL	57	N
2	A/duck/Cambodia/a23W9M1/2016	Live bird market	KH2	V	N	K	Y	L	G	T	VNN	HI	VL	57	N
3	A/duck/Cambodia/a24W9M1/2016	Live bird market	KH2	V	N	K	Y	L	G	T	VNN	HI	VL	57	N
4	A/chicken/Cambodia/a27W9M1/2016	Live bird market	KH2	V	N	K	Y	L	G	T	VNN	HI	VL	57	N
5	A/chicken/Cambodia/a0511501/2016	Poultry outbreak	KH2	V	N	K	Y	L	G	T	VNN	HI	VL	57	N
6	A/chicken/Cambodia/a0511502/2016	Poultry outbreak	Unknown
7	A/chicken/Cambodia/a0511503/2016	Poultry outbreak	KH2	V	N	K	Y	L	G	T	VNN	HI	VL	57	N
8	A/chicken/Cambodia/a0511504/2016	Poultry outbreak	KH2	V	N	K	Y	L	G	T	VNN	HI	VL	57	N
9	A/duck/Cambodia/Z3W7M1/2015	Live bird market	KH3	V	N	K	Y	L	G	T	VNN	HI	VL	57	N
10	A/chicken/Cambodia/Z8W7M1/2015	Live bird market	KH2	V	N	K	Y	L	G	T	VNN	HI	VL	57	N
11	A/chicken/Cambodia/Z9W7M1/2015	Live bird market	KH3	V	N	K	Y	L	G	T	VNN	HI	VL	57	N
12	A/duck/Cambodia/Z13W7M3/2015	Live bird market	KH3	V	N	K	Y	L	G	T	VNN	HI	VL	57	N
13	A/duck/Cambodia/Z35W8M3/2015	Live bird market	KH2	V	N	K	Y	L	G	T	VNN	HI	VL	57	N
14	A/chicken/Cambodia/Z37W8M3/2015	Live bird market	KH3	V	N	K	Y	L	G	T	VNN	HI	VL	57	N
15	A/duck/Cambodia/Z44W9M1/2015	Live bird market	KH2	V	N	K	Y	L	G	T	VNN	HI	VL	57	N
16	A/duck/Cambodia/Z45W9M1/2015	Live bird market	KH2	V	N	K	Y	L	G	T	VNN	HI	VL	57	N
17	A/chicken/Cambodia/Z49W9M1/2015	Live bird market	KH2	V	N	K	Y	L	G	T	VNN	HI	VL	57	N
18	A/chicken/Cambodia/Z50W9M1/2015	Live bird market	KH2	V	N	K	Y	L	G	T	VNN	HI	VL	57	N
19	A/chicken/Cambodia/Z57W9M3/2015	Live bird market	KH3	V	N	K	Y	L	G	T	VNN	HI	VL	57	N
20	A/chicken/Cambodia/Z59W9M3/2015	Live bird market	KH2	V	N	K	Y	L	G	T	VNN	HI	VL	57	N
21	A/chicken/Cambodia/Z60W9M3/2015	Live bird market	KH3	V	N	K	Y	L	G	T	VNN	HI	VL	57	N
22	A/chicken/Cambodia/Z70W10M1/2015	Live bird market	KH1	V	N	K	Y	L	G	T	VNN	HI	VL	57	N
23	A/duck/Cambodia/Z86W11M1/2015	Live bird market	KH2	V	N	K	Y	L	G	T	VNN	HI	VL	57	N
24	A/chicken/Cambodia/Z89W11M1/2015	Live bird market	KH2	V	N	K	Y	L	G	T	VNN	HI	VL	57	N
25	A/duck/Cambodia/Z143W14M1/2015	Live bird market	KH2	V	N	K	Y	L	G	T	VNN	HI	VL	57	N
26	A/duck/Cambodia/Z146W14M1/2015	Live bird market	KH2	V	N	K	Y	L	G	T	VNN	HI	VL	57	N
27	A/chicken/Cambodia/Z148W14M1/2015	Live bird market	KH2	V	N	K	Y	L	G	T	VNN	HI	VL	57	N
28	A/chicken/Cambodia/Z149W14M1/2015	Live bird market	KH2	V	N	K	Y	L	G	T	VNN	HI	VL	57	N
29	A/duck/Cambodia/Z205W17M1/2015	Live bird market	KH2	V	N	K	Y	L	G	T	VNN	HI	VL	57	N
30	A/duck/Cambodia/Z206W17M1/2015	Live bird market	KH3	V	N	K	Y	L	G	T	VSN	HI	VL	57	N
31	A/chicken/Cambodia/Z207W17M1/2015	Live bird market	KH3	V	N	K	Y	L	G	T	VSN	HI	VL	57	N
32	A/duck/Cambodia/Z223W18M1/2015	Live bird market	KH3	V	N	K	Y	L	G	T	VNN	HI	VL	57	N
33	A/duck/Cambodia/Z266W20M1/2015	Live bird market	KH2	V	N	K	Y	L	G	T	VNS	HI	VL	57	N
34	A/chicken/Cambodia/Z267W20M1/2015	Live bird market	KH2	V	N	K	Y	L	G	T	VNS	HI	VL	57	N
35	A/chicken/Cambodia/Z268W20M1/2015	Live bird market	KH2	V	N	K	Y	L	G	T	VNS	HI	VL	57	N
36	A/duck/Cambodia/Z484W31M1/2015	Live bird market	KH2	V	N	K	Y	L	G	T	VNN	HI	VL	57	N
37	A/duck/Cambodia/Z564W35M1/2015	Live bird market	KH5	V	N	K	Y	L	G	T	VNN	HV	VL	57	N
38	A/duck/Cambodia/Z765W45M1/2015	Live bird market	KH2	V	N	K	Y	L	G	T	VNN	HI	VL	57	N
39	A/duck/Cambodia/Z793W46M3/2015	Live bird market	KH2	V	N	K	Y	L	G	T	VNN	HI	VL	57	N
40	A/duck/Cambodia/Z795W46M3/2015	Live bird market	KH2	V	N	K	Y	L	G	T	VNN	HI	VL	90	N
41	A/chicken/Cambodia/Z799W46M3/2015	Live bird market	KH2	V	N	K	Y	L	G	T	VNN	HI	VL	57	N
42	A/chicken/Cambodia/Z800W46M3/2015	Live bird market	KH2	V	N	K	Y	L	G	T	VNN	HI	VL	57	N
43	A/chicken/Cambodia/Z850W49M1/2015	Live bird market	KH4	V	N	K	Y	L	G	T	VNN	HI	VL	57	N
44	A/chicken/Cambodia/Z907W52M1/2015	Live bird market	KH2	V	N	K	Y	L	G	T	VNN	HI	VL	25	N
45	A/duck/Cambodia/Z926W53M1/2015	Live bird market	KH2	V	N	K	Y	L	G	T	VNN	HI	VL	25	N
46	A/duck/Cambodia/Z934W53M3/2015	Live bird market	KH2	V	N	K	Y	L	G	T	VNN	HI	VL	57	N
47	A/environment/Cambodia/Z2EP1e3W7M1/2015	Live bird market	KH2		N	K	Y	L	G	T	-NN	HI	VL
48	A/environment/Cambodia/Z11EW7M3/2015	Live bird market	Unknown
49	A/environment/Cambodia/Z12CW7M3/2015	Live bird market	KH3		N	K	Y	L	G	T	-NN	HI	VL
50	A/environment/Cambodia/Z42EW9M1/2015	Live bird market	Unknown
51	A/environment/Cambodia/Z51EW9M3/2015	Live bird market	Unknown
52	A/environment/Cambodia/Z72EW10M3/2015	Live bird market	Unknown
53	A/environment/Cambodia/Z82EW11M1/2015	Live bird market	Unknown
54	A/environment/Cambodia/Z92CW11M3/2015	Live bird market	Unknown
55	A/environment/Cambodia/Z101EW12M1/2015	Live bird market	Unknown
56	A/duck/Cambodia/Z1120502/2015	Poultry outbreak	KH2	V	N	K	Y	L	G	T	VNN	HI	VL	57	N
57	A/duck/Cambodia/Z1120503/2015	Poultry outbreak	Unknown
58	A/duck/Cambodia/Z1120504/2015	Poultry outbreak	KH2	V	N	K	Y	L	G	T	VNN	HI	VL	57	N
59	A/duck/Cambodia/Z1120505/2015	Poultry outbreak	Unknown
60	A/duck/Cambodia/Z1120507/2015	Poultry outbreak	KH2		N	K	Y	L	G	T	-NN	HI	VL	57	N
61	A/duck/Cambodia/Z1120508/2015	Poultry outbreak	KH2	V	N	K	Y	L	G	T	VNN	HI	VL	57	N
62	A/duck/Cambodia/Z1120509/2015	Poultry outbreak	Unknown				Y	L	G	T	-NN	-I	VL
63	A/duck/Cambodia/Y0210303/2014	Poultry outbreak	KH1	V	N	K	Y	L	G	T	VNN	HI	VL	57	N
64	A/duck/Cambodia/Y0210304/2014	Poultry outbreak	Unknown
65	A/duck/Cambodia/Y0224302/2014	Poultry outbreak	KH1	V	N	K	Y	L	G	T	VNN	HI	VL	57	N
66	A/duck/Cambodia/Y0224303/2014	Poultry outbreak	Unknown
67	A/duck/Cambodia/Y0224304/2014	Poultry outbreak	Unknown
68	A/Cambodia/Y0219302/2014	52nd Human Case	Unknown
(*) Indicates mutations that have only been reported to affect viral fitness when in combination with other amino acid substitutions
Amino acid substitutions associated with increased viral fitness are coloured red.
Viral amino acids for a specific position conserved in all Cambodian A(H5N1) viruses cells are shaded green.
If no sequencing data is available cells are shaded grey or the symbol (-) is present

## Sheet: S2c. PA
				PA								PA-X
No.	Virus Designation	Collection Details	Genotype/amino acid mutation or motif	T97I	K142E/N	K158R	N383D	S421I	R443K	T515A	S149P/H266R/I357K/S515T	Length (aa)
1	A/chicken/Cambodia/a17W9M1/2016	Live bird market	KH2	T	R	K	D	S	R	T	SRTT	250
2	A/duck/Cambodia/a23W9M1/2016	Live bird market	KH2	T	R	K	D	S	R	T	SRTT	250
3	A/duck/Cambodia/a24W9M1/2016	Live bird market	KH2	T	R	K	D	S	R	T	SRTT	250
4	A/chicken/Cambodia/a27W9M1/2016	Live bird market	KH2	T	R	K	D	S	R	T	SRTT	250
5	A/chicken/Cambodia/a0511501/2016	Poultry outbreak	KH2	T	R	K	D	S	R	T	SRTT	250
6	A/chicken/Cambodia/a0511502/2016	Poultry outbreak	Unknown	T	R	K	D	S	R	T	SRTT	250
7	A/chicken/Cambodia/a0511503/2016	Poultry outbreak	KH2	T	R	K	D	S	R	T	SRTT	250
8	A/chicken/Cambodia/a0511504/2016	Poultry outbreak	KH2	T	R	K	D	S	R	T	SRTT	250
9	A/duck/Cambodia/Z3W7M1/2015	Live bird market	KH3	T	R	K	D	S	R	T	SRVT	250
10	A/chicken/Cambodia/Z8W7M1/2015	Live bird market	KH2	T	R	K	D	S	R	T	SRTT	250
11	A/chicken/Cambodia/Z9W7M1/2015	Live bird market	KH3	T	R	K	D	S	R	T	SRVT	250
12	A/duck/Cambodia/Z13W7M3/2015	Live bird market	KH3	T	R	K	D	S	R	T	SRVT	250
13	A/duck/Cambodia/Z35W8M3/2015	Live bird market	KH2	T	R	K	D	S	R	T	SRTT	250
14	A/chicken/Cambodia/Z37W8M3/2015	Live bird market	KH3	T	R	K	D	S	R	T	SRVT	250
15	A/duck/Cambodia/Z44W9M1/2015	Live bird market	KH2	T	R	K	D	S	R	T	SRTT	250
16	A/duck/Cambodia/Z45W9M1/2015	Live bird market	KH2	T	R	K	D	S	R	T	SRTT	250
17	A/chicken/Cambodia/Z49W9M1/2015	Live bird market	KH2	T	R	K	D	S	R	T	SRTT	250
18	A/chicken/Cambodia/Z50W9M1/2015	Live bird market	KH2	T	R	K	D	S	R	T	SRTT	250
19	A/chicken/Cambodia/Z57W9M3/2015	Live bird market	KH3	T	R	K	D	S	R	T	SRVT	250
20	A/chicken/Cambodia/Z59W9M3/2015	Live bird market	KH2	T	R	K	D	S	R	T	SRTT	250
21	A/chicken/Cambodia/Z60W9M3/2015	Live bird market	KH3	T	R	K	D	S	R	T	SRVT	250
22	A/chicken/Cambodia/Z70W10M1/2015	Live bird market	KH1	T	R	K	D	S	R	T	SRVT	250
23	A/duck/Cambodia/Z86W11M1/2015	Live bird market	KH2	T	R	K	D	S	R	T	SRTT	250
24	A/chicken/Cambodia/Z89W11M1/2015	Live bird market	KH2	T	R	K	D	S	R	T	SRTT	250
25	A/duck/Cambodia/Z143W14M1/2015	Live bird market	KH2	T	R	K	D	S	R	T	SRTT	250
26	A/duck/Cambodia/Z146W14M1/2015	Live bird market	KH2	T	R	K	D	S	R	T	SRTT	250
27	A/chicken/Cambodia/Z148W14M1/2015	Live bird market	KH2	T	R	K	D	S	R	T	SRTT	250
28	A/chicken/Cambodia/Z149W14M1/2015	Live bird market	KH2	T	R	K	D	S	R	T	SRVT	250
29	A/duck/Cambodia/Z205W17M1/2015	Live bird market	KH2	T	R	K	D	S	R	T	SRTT	250
30	A/duck/Cambodia/Z206W17M1/2015	Live bird market	KH3	T	R	K	D	S	R	T	SRVT	250
31	A/chicken/Cambodia/Z207W17M1/2015	Live bird market	KH3	T	R	K	D	S	R	T	SRVT	250
32	A/duck/Cambodia/Z223W18M1/2015	Live bird market	KH3	T	R	K	D	S	R	T	SRVT	250
33	A/duck/Cambodia/Z266W20M1/2015	Live bird market	KH2	T	R	K	D	S	R	T	SRTT	250
34	A/chicken/Cambodia/Z267W20M1/2015	Live bird market	KH2	T	R	K	D	S	R	T	SRTT	250
35	A/chicken/Cambodia/Z268W20M1/2015	Live bird market	KH2	T	R	K	D	S	R	T	SRTT	250
36	A/duck/Cambodia/Z484W31M1/2015	Live bird market	KH2	T	R	K	D	S	R	T	SRTT	250
37	A/duck/Cambodia/Z564W35M1/2015	Live bird market	KH5	T	R	K	D	S	R	T	SRTT	250
38	A/duck/Cambodia/Z765W45M1/2015	Live bird market	KH2	T	R	K	D	S	R	T	SRTT	250
39	A/duck/Cambodia/Z793W46M3/2015	Live bird market	KH2	T	R	K	D	S	R	T	SRTT	250
40	A/duck/Cambodia/Z795W46M3/2015	Live bird market	KH2	T	R	K	D	S	R	T	SRTT	250
41	A/chicken/Cambodia/Z799W46M3/2015	Live bird market	KH2	T	R	K	D	S	R	T	SRTT	250
42	A/chicken/Cambodia/Z800W46M3/2015	Live bird market	KH2	T	R	K	D	S	R	T	SRTT	250
43	A/chicken/Cambodia/Z850W49M1/2015	Live bird market	KH4	T	R	K	D	S	R	T	SRVT	250
44	A/chicken/Cambodia/Z907W52M1/2015	Live bird market	KH2	T	R	K	D	S	R	T	SRTT	250
45	A/duck/Cambodia/Z926W53M1/2015	Live bird market	KH2	T	R	K	D	S	R	T	SRTT	250
46	A/duck/Cambodia/Z934W53M3/2015	Live bird market	KH2	T	R	K	D	S	R	T	SRTT	250
47	A/environment/Cambodia/Z2EP1e3W7M1/2015	Live bird market	KH2	T	R	K	D	S	R	T	SRTT	250
48	A/environment/Cambodia/Z11EW7M3/2015	Live bird market	Unknown
49	A/environment/Cambodia/Z12CW7M3/2015	Live bird market	KH3	T	R	K	D	S	R	T	SRVT	250
50	A/environment/Cambodia/Z42EW9M1/2015	Live bird market	Unknown
51	A/environment/Cambodia/Z51EW9M3/2015	Live bird market	Unknown
52	A/environment/Cambodia/Z72EW10M3/2015	Live bird market	Unknown
53	A/environment/Cambodia/Z82EW11M1/2015	Live bird market	Unknown
54	A/environment/Cambodia/Z92CW11M3/2015	Live bird market	Unknown
55	A/environment/Cambodia/Z101EW12M1/2015	Live bird market	Unknown
56	A/duck/Cambodia/Z1120502/2015	Poultry outbreak	KH2	T	R	K	D	S	R	T	SRTT	250
57	A/duck/Cambodia/Z1120503/2015	Poultry outbreak	Unknown	T	R	K	D	S	R		SRT-	250
58	A/duck/Cambodia/Z1120504/2015	Poultry outbreak	KH2	T	R	K	D	S	R	T	SRTT	250
59	A/duck/Cambodia/Z1120505/2015	Poultry outbreak	Unknown
60	A/duck/Cambodia/Z1120507/2015	Poultry outbreak	KH2	T	R	K	D	S	R	T	SRTT	250
61	A/duck/Cambodia/Z1120508/2015	Poultry outbreak	KH2				D	S	R	T	-RTT	250
62	A/duck/Cambodia/Z1120509/2015	Poultry outbreak	Unknown				D	S	R	T	-RTT	250
63	A/duck/Cambodia/Y0210303/2014	Poultry outbreak	KH1	T	R	K	D	S	R	T	SRTT	250
64	A/duck/Cambodia/Y0210304/2014	Poultry outbreak	Unknown
65	A/duck/Cambodia/Y0224302/2014	Poultry outbreak	KH1	T	R	K	D	S	R	T	SRTT	250
66	A/duck/Cambodia/Y0224303/2014	Poultry outbreak	Unknown
67	A/duck/Cambodia/Y0224304/2014	Poultry outbreak	Unknown
68	A/Cambodia/Y0219302/2014	52nd Human Case	Unknown
(*) Indicates mutations that have only been reported to affect viral fitness when in combination with other amino acid substitutions
Amino acid substitutions associated with increased viral fitness are coloured red.
Viral amino acids for a specific position conserved in all Cambodian A(H5N1) viruses cells are shaded green.
If no sequencing data is available cells are shaded grey or the symbol (-) is present

## Sheet: S2d. HA
				HA
			H3 numbering	Cleavage site 324-332	E83K*	D101N	H110Y*	S126N	S128P*	∆	S137A	A138V	G143R*	I155T*	N158D/S*	S159N	T160A	N186K/D	D/E187G*	E190G/D*	T192I	K193R/S*	Q196R/H*	N197K	V214I	K222E	N224K	Q226L	S227N*	G228S	P239S	N248D*	E255K	K269R	T318I*	K387I	E434K	N443K	R496K*
No.	Virus Designation	Collection Details	Genotype/H5 numbering	321-333	E75K*	D94N	H103Y	S121N	S123P*	L129V	S133A	A134V	G139R*	I151T*	N154D/S*	S155N	T156A	N182K/D	D/E183G*	E186G/D*	T188I	K189R/S/T*	Q192R/H*	N193K	V210I	K218E	N220K	Q222L	S223N*	G224S	P235S	N244D*	E251K	K266R	T315I*	K388I	E435K	N444K	R497K*
1	A/chicken/Cambodia/a17W9M1/2016	Live bird market	KH2	PQRERRRKRGLF	E	N	H	S	S	L	A	A	G	I	N	N	A	N	D	E	T	R	Q	N	V	K	N	Q	S	G	P	N	E	K	T	K	E	N	R
2	A/duck/Cambodia/a23W9M1/2016	Live bird market	KH2	PQRERRRKRGLF	E	N	H	S	S	L	A	A	G	I	N	N	A	N	D	E	T	R	Q	N	V	K	N	Q	S	G	P	N	E	K	T	K	E	N	R
3	A/duck/Cambodia/a24W9M1/2016	Live bird market	KH2	PQRERRRKRGLF	E	N	H	S	S	L	A	A	G	I	N	N	A	N	D	E	T	R	Q	N	V	K	N	Q	S	G	P	N	E	K	T	K	E	N	R
4	A/chicken/Cambodia/a27W9M1/2016	Live bird market	KH2	PQRERRRKRGLF	E	N	H	S	S	L	A	A	G	I	N	N	A	N	D	E	T	R	Q	N	V	K	N	Q	S	G	P	N	E	K	T	K	E	N	R
5	A/chicken/Cambodia/a0511501/2016	Poultry outbreak	KH2	PQRERRRKRGLF	E	N	H	S	S	L	A	A	G	I	N	N	A	N	D	E	T	R	Q	N	V	K	N	Q	S	G	P	N	E	K	T	K	E	N	R
6	A/chicken/Cambodia/a0511502/2016	Poultry outbreak	Unknown	PQRERRRKRGLF	E	N	H	S	S	L	A	A	G	I	N	N	A	N	D	E	T	R	Q	N	V	K	N	Q	S	G	P	N	E	K	T	K	E	N	R
7	A/chicken/Cambodia/a0511503/2016	Poultry outbreak	KH2	PQRERRRKRGLF	E	N	H	S	S	L	A	A	G	I	N	N	A	N	D	E	T	R	Q	N	V	K	N	Q	S	G	P	N	E	K	T	K	E	N	R
8	A/chicken/Cambodia/a0511504/2016	Poultry outbreak	KH2	PQRERRRKRGLF	E	N	H	S	S	L	A	A	G	I	N	N	A	N	D	E	T	R	Q	N	V	K	N	Q	S	G	P	N	E	K	T	K	E	N	R
9	A/duck/Cambodia/Z3W7M1/2015	Live bird market	KH3	PQRERRRKRGLF	E	N	H	S	S	L	A	A	G	I	N	N	T	N	D	E	T	R	K	N	V	K	N	Q	S	G	P	N	E	K	T	K	E	N	R
10	A/chicken/Cambodia/Z8W7M1/2015	Live bird market	KH2	PQRERRRKRGLF	E	N	H	S	S	L	A	A	G	I	N	N	A	N	D	E	T	R	Q	N	V	K	N	Q	S	G	P	N	E	K	T	K	E	N	R
11	A/chicken/Cambodia/Z9W7M1/2015	Live bird market	KH3	PQRERRRKRGLF	E	N	H	S	S	L	A	A	G	I	N	N	T	N	D	E	T	R	K	N	V	K	N	Q	S	G	P	N	E	K	T	K	E	N	R
12	A/duck/Cambodia/Z13W7M3/2015	Live bird market	KH3	PQRERRRKRGLF	E	N	H	S	S	L	A	A	G	I	N	N	T	N	D	E	T	R	K	N	V	K	N	Q	S	G	P	N	E	K	T	K	E	N	R
13	A/duck/Cambodia/Z35W8M3/2015	Live bird market	KH2	PQRERRRKRGLF	E	N	H	S	S	L	A	A	G	I	N	N	A	N	D	E	T	R	Q	N	V	K	N	Q	S	G	P	N	E	K	T	K	E	N	R
14	A/chicken/Cambodia/Z37W8M3/2015	Live bird market	KH3	PQRERRRKRGLF	E	N	H	S	S	L	A	A	G	I	N	N	A	N	D	E	T	R	Q	N	V	K	N	Q	S	G	P	N	E	K	T	K	E	N	R
15	A/duck/Cambodia/Z44W9M1/2015	Live bird market	KH2	PQRERRRKRGLF	E	N	H	S	S	L	A	A	G	I	N	N	A	N	D	E	T	R	Q	N	V	K	N	Q	S	G	P	N	E	K	T	K	E	N	R
16	A/duck/Cambodia/Z45W9M1/2015	Live bird market	KH2	PQRERRRKRGLF	E	N	H	S	S	L	A	A	G	I	N	N	A	N	D	E	T	R	Q	N	V	K	N	Q	S	G	P	N	E	K	T	K	E	N	R
17	A/chicken/Cambodia/Z49W9M1/2015	Live bird market	KH2	PQREKRRKRGLF	E	N	H	S	S	L	A	A	G	I	D	N	A	N	D	E	T	R	Q	N	V	K	N	Q	S	G	P	N	E	K	T	K	E	N	R
18	A/chicken/Cambodia/Z50W9M1/2015	Live bird market	KH2	PQRERRRKRGLF	E	N	H	S	S	L	A	V	G	I	N	N	A	N	D	E	T	R	Q	N	V	K	N	Q	S	G	P	N	E	K	T	K	E	N	R
19	A/chicken/Cambodia/Z57W9M3/2015	Live bird market	KH3	PQRERRRKRGLF	E	N	H	S	S	L	A	A	G	I	N	N	A	N	D	E	T	R	Q	N	V	K	N	Q	S	G	P	N	E	K	T	K	E	N	R
20	A/chicken/Cambodia/Z59W9M3/2015	Live bird market	KH2	PQRERRRKRGLF	E	N	H	S	S	L	A	A	G	I	N	N	A	N	D	E	T	K	Q	N	V	K	N	Q	S	G	P	N	E	K	T	K	E	N	R
21	A/chicken/Cambodia/Z60W9M3/2015	Live bird market	KH3	PQRERRRKRGLF	E	N	H	S	S	L	A	A	G	I	N	N	A	N	D	E	T	R	Q	N	V	K	N	Q	S	G	P	N	E	K	T	K	E	N	R
22	A/chicken/Cambodia/Z70W10M1/2015	Live bird market	KH1	PQRERRRKRGLF	E	N	H	S	S	L	A	A	G	I	N	N	A	N	D	E	T	R	Q	N	V	K	N	Q	S	G	P	N	E	K	T	K	E	N	R
23	A/duck/Cambodia/Z86W11M1/2015	Live bird market	KH2	PQRERRRKRGLF	E	N	H	S	S	L	A	A	G	I	N	S	A	N	D	E	T	R	Q	N	V	K	N	Q	S	G	P	N	E	K	T	K	E	N	R
24	A/chicken/Cambodia/Z89W11M1/2015	Live bird market	KH2	PQRERRRKRGLF	E	N	H	S	S	L	A	A	G	I	N	N	A	N	D	E	T	R	Q	N	V	K	N	Q	S	G	P	N	E	K	T	K	E	N	R
25	A/duck/Cambodia/Z143W14M1/2015	Live bird market	KH2	PQRERRRKRGLF	E	N	H	S	S	L	A	A	G	I	N	N	A	N	D	E	T	R	Q	N	V	K	N	Q	S	G	P	N	E	K	T	K	E	N	R
26	A/duck/Cambodia/Z146W14M1/2015	Live bird market	KH2	PQRERRRKRGLF	E	N	H	S	S	L	A	A	G	I	N	N	A	N	D	E	T	R	Q	N	V	K	N	Q	S	G	P	N	E	K	T	K	E	N	R
27	A/chicken/Cambodia/Z148W14M1/2015	Live bird market	KH2	PQRERRRKRGLF	E	N	H	S	S	L	A	A	G	I	N	N	A	N	D	E	T	R	Q	N	V	K	N	Q	S	G	P	N	E	K	T	K	E	N	R
28	A/chicken/Cambodia/Z149W14M1/2015	Live bird market	KH2	PQRERRRKRGLF	E	N	H	S	S	L	A	A	G	I	N	N	A	N	D	E	T	R	Q	N	V	K	N	Q	S	G	P	N	E	K	T	K	E	N	R
29	A/duck/Cambodia/Z205W17M1/2015	Live bird market	KH2	PQRERRRKRGLF	E	N	H	S	S	L	A	A	G	I	N	N	A	N	D	E	T	R	Q	N	V	K	N	Q	S	G	P	N	E	K	T	K	E	N	R
30	A/duck/Cambodia/Z206W17M1/2015	Live bird market	KH3	PQRERRRRRGLF	E	N	H	S	S	L	A	A	G	I	N	N	A	N	D	E	T	R	Q	N	V	K	N	Q	S	G	P	N	E	K	T	K	E	N	R
31	A/chicken/Cambodia/Z207W17M1/2015	Live bird market	KH3	PQRERRRRRGLF	E	N	H	S	S	L	A	A	G	I	N	N	A	N	D	E	T	R	Q	N	V	K	N	Q	S	G	P	N	E	K	T	K	E	N	R
32	A/duck/Cambodia/Z223W18M1/2015	Live bird market	KH3	PQRERRRKRGLF	E	N	H	S	S	L	A	A	G	I	N	N	A	N	D	E	T	R	Q	N	V	K	N	Q	S	G	P	N	E	K	T	K	E	N	R
33	A/duck/Cambodia/Z266W20M1/2015	Live bird market	KH2	PQRERRRKRGLF	E	N	H	S	S	L	A	A	G	I	N	N	A	N	D	E	T	R	Q	N	V	K	N	Q	S	G	P	N	E	K	T	K	E	N	R
34	A/chicken/Cambodia/Z267W20M1/2015	Live bird market	KH2	PQRERRRKRGLF	E	N	H	S	S	L	A	A	G	I	N	N	A	N	D	E	T	R	Q	N	V	K	N	Q	S	G	P	N	E	K	T	K	E	N	R
35	A/chicken/Cambodia/Z268W20M1/2015	Live bird market	KH2	PQRERRRKRGLF	E	N	H	S	S	L	A	A	G	I	N	N	A	N	D	E	T	R	Q	N	V	K	N	Q	S	G	P	N	E	K	T	K	E	N	R
36	A/duck/Cambodia/Z484W31M1/2015	Live bird market	KH2	PQRERRRKRGLF	E	N	H	S	S	L	A	A	G	I	N	N	A	N	D	E	T	R	Q	N	V	K	N	Q	S	G	P	N	E	K	T	K	E	N	R
37	A/duck/Cambodia/Z564W35M1/2015	Live bird market	KH5	PQRERRRKRGLF	E	N	H	S	S	L	A	A	G	I	N	N	A	N	D	E	T	K	Q	N	V	K	N	Q	S	G	P	N	E	K	T	K	E	N	R
38	A/duck/Cambodia/Z765W45M1/2015	Live bird market	KH2	PQRERRRKRGLF	E	N	H	S	S	L	A	A	G	I	N	N	A	N	D	E	T	R	Q	N	V	K	N	Q	S	G	P	N	E	K	T	K	E	N	R
39	A/duck/Cambodia/Z793W46M3/2015	Live bird market	KH2	PQRERRRKRGLF	E	N	H	S	S	L	A	A	G	I	N	N	A	N	D	E	T	R	Q	N	V	K	N	Q	S	G	P	N	E	K	T	K	E	N	R
40	A/duck/Cambodia/Z795W46M3/2015	Live bird market	KH2	PQRERRRKRGLF	E	N	H	S	S	L	A	A	G	I	N	N	A	N	D	E	T	R	Q	N	V	K	N	Q	S	G	P	N	E	K	T	K	E	N	R
41	A/chicken/Cambodia/Z799W46M3/2015	Live bird market	KH2	PQRERRRKRGLF	E	N	H	S	S	L	A	A	G	I	N	N	A	N	D	E	T	R	Q	N	V	K	N	Q	S	G	P	N	E	K	T	K	E	N	R
42	A/chicken/Cambodia/Z800W46M3/2015	Live bird market	KH2	PQRERRRKRGLF	E	N	H	S	S	L	A	A	G	I	N	N	A	N	D	E	T	R	Q	N	V	K	N	Q	S	G	P	N	E	K	T	K	E	N	R
43	A/chicken/Cambodia/Z850W49M1/2015	Live bird market	KH4	PQRERRRKRGLF	E	N	H	S	S	L	A	A	G	I	N	N	T	N	N	E	T	K	Q	N	V	K	N	Q	S	G	P	N	E	K	T	K	E	N	R
44	A/chicken/Cambodia/Z907W52M1/2015	Live bird market	KH2	PQRERRRKRGLF	E	N	H	S	S	L	A	A	G	I	N	N	A	N	D	E	T	R	Q	N	V	K	N	Q	S	G	P	N	E	K	T	K	E	N	R
45	A/duck/Cambodia/Z926W53M1/2015	Live bird market	KH2	PQRERRRKRGLF	E	N	H	S	S	L	A	A	G	I	N	S	A	N	D	E	T	R	Q	N	V	K	N	Q	S	G	P	N	E	K	T	K	E	N	R
46	A/duck/Cambodia/Z934W53M3/2015	Live bird market	KH2	PQRERRRKRGLF	E	N	H	S	S	L	A	A	G	I	N	N	A	N	D	E	I	R	Q	N	V	K	N	Q	S	G	P	N	E	K	T	K	E	N	R
47	A/environment/Cambodia/Z2EP1e3W7M1/2015	Live bird market	KH2	PQRERRRKRGLF	E	N	H	S	S	L	A	A	G	I	N	N	A	N	D	E	T	R	Q	N	V	K	N	Q	S	G	P	N	E	K	T	K	E	N	R
48	A/environment/Cambodia/Z11EW7M3/2015	Live bird market	Unknown	PPRERRRKRGLF	E	N	H	S	S	L	A	A	G	I	N	N	A	N	D	E	T	R	Q	N	V	K	N	Q	S	G	P	N	E	K	T	K	E	N	R
49	A/environment/Cambodia/Z12CW7M3/2015	Live bird market	KH3	PQRERRRKRGLF	E	N	H	S	S	L	A	A	G	I	N	N	A	N	D	E	T	R	K	N	V	K	N	Q	S	G	P	N	E	K	T	K	E	N	R
50	A/environment/Cambodia/Z42EW9M1/2015	Live bird market	Unknown	PQRERRRKRGLF	E	N	H	S	S	L	A	A	G	I	D	N	A	N	D	E	T	R	Q	N	V	K	N	Q	S	G	P	N	E	K	T	K	E	N	R
51	A/environment/Cambodia/Z51EW9M3/2015	Live bird market	Unknown	PQRERRRKRGLF	E	N	H	S	S	L	A	A	G	I	N	N	A	N	D	E	T	K	Q	N	V	K	N	Q	S	G	P	N	E	K	T	K	E	N	R
52	A/environment/Cambodia/Z72EW10M3/2015	Live bird market	Unknown	PQRERRRKRGLF	E	N	H	S	S	L	A	A	G	I	N	N	A	N	D	E	T	R	Q	N	V	K	N	Q	S	G	P	N	E	K	T	K	E	N	R
53	A/environment/Cambodia/Z82EW11M1/2015	Live bird market	Unknown	PQRERRRKRGLF	E	N	H	S	S	L	A	A	G	I	N	N	A	N	D	E	T	R	Q	N	V	K	N	Q	S	G	P	N	E	K	T	K	E	N	R
54	A/environment/Cambodia/Z92CW11M3/2015	Live bird market	Unknown	PQRERRRKRGLF	E	D	H	S	S	L	A	A	G	I	N	N	A	N	D	E	T	R	Q	N	V	K	N	Q	S	G	P	N	E	K	T	K	E	N	R
55	A/environment/Cambodia/Z101EW12M1/2015	Live bird market	Unknown	PQRERRRKRGLF	E	N	H	S	S	L	A	A	G	I	N	N	A	N	D	E	T	R	Q	N	V	K	N	Q	S	G	P	N	E	K	T	K	E	N	R
56	A/duck/Cambodia/Z1120502/2015	Poultry outbreak	KH2	PQRERRRKRGLF	E	N	H	S	S	L	A	A	G	I	N	N	A	N	D	E	T	R	Q	N	V	K	N	Q	S	G	P	N	E	K	T	K	E	N	R
57	A/duck/Cambodia/Z1120503/2015	Poultry outbreak	Unknown	PQRERRRKRGLF	E	N	H	S	S	L	A	A	G	I	N	N	A	N	D	E	T	R	Q	N	V	K	N	Q	S	G	P	N	E	K	T	K	E	N	R
58	A/duck/Cambodia/Z1120504/2015	Poultry outbreak	KH2	PQRERRRKRGLF	E	N	H	S	S	L	A	A	G	I	N	N	A	N	D	E	T	R	Q	N	V	K	N	Q	S	G	P	N	E	K	T	K	E	N	R
59	A/duck/Cambodia/Z1120505/2015	Poultry outbreak	Unknown	PQRERRRKRGLF	E	N	H	S	S	L	A	A	G	I	N	N	A	N	D	E	T	R	Q	N	V	K	N	Q	S	G	P	N	E	K	T	K	E	N	R
60	A/duck/Cambodia/Z1120507/2015	Poultry outbreak	KH2	PQRERRRKRGLF	E	N	H	S	S	L	A	A	G	I	N	N	A	N	D	E	T	R	Q	N	V	K	N	Q	S	G	P	N	E	K	T	K	E	N	R
61	A/duck/Cambodia/Z1120508/2015	Poultry outbreak	KH2	PQRERRRKKRGLF	E	N	H	S	S	L	A	A	G	I	N	N	A	N	D	E	T	R	Q	N	V	K	N	Q	S	G	P	N	E	K	T	K	E	N	R
62	A/duck/Cambodia/Z1120509/2015	Poultry outbreak	Unknown	PQRERRRKRGLF	E	N	H	S	S	L	A	A	G	I	N	N	A	N	D	E	T	R	Q	N	V	K	N	Q	S	G	P	N	E	K	T	K	E	N	R
63	A/duck/Cambodia/Y0210303/2014	Poultry outbreak	KH1	PQRERRRKRGLF	E	N	H	S	S	L	A	A	G	I	D	N	A	N	D	E	T	R	Q	N	V	K	N	Q	S	G	P	N	E	K	T	K	E	N	R
64	A/duck/Cambodia/Y0210304/2014	Poultry outbreak	Unknown	PQRERRRKRGLF	E	N	H	S	S	L	A	A	G	I	D	N	A	N	D	E	T	R	Q	N	V	K	N	Q	S	G	P	N	E	K	T	K	E	N	R
65	A/duck/Cambodia/Y0224302/2014	Poultry outbreak	KH1	PQRERRRKRGLF	E	N	H	S	S	L	A	A	G	I	D	N	A	N	D	E	T	R	Q	N	V	K	N	Q	S	G	P	N	E	K	T	K	E	N	R
66	A/duck/Cambodia/Y0224303/2014	Poultry outbreak	Unknown	PQRERRRKRGLF	E	N	H	S	S	L	A	A	G	I	D	N	A	N	D	E	T	R	Q	N	V	K	N	Q	S	G	P	N	E	K	T	K	E	N	R
67	A/duck/Cambodia/Y0224304/2014	Poultry outbreak	Unknown	PQRERRRKRGLF	E	N	H	S	S	L	A	A	G	I	D	N	A	N	D	E	T	R	Q	N	V	K	N	Q	S	G	P	N	E	K	T	K	E	N	R
68	A/Cambodia/Y0219302/2014	52nd Human Case	Unknown	PQRERRRKRGLF	E	N	H	S	S	L	A	A	G	L	D	N	A	N	D	E	T	R	Q	N	V	K	N	Q	S	G	P	N	E	K	T	K	E	N	R
(*) Indicates mutations that have only been reported to affect viral fitness when in combination with other amino acid substitutions
Amino acid substitutions associated with increased viral fitness are coloured red.
Viral amino acids for a specific position conserved in all Cambodian A(H5N1) viruses cells are shaded green.
If no sequencing data is available cells are shaded grey or the symbol (-) is present

## Sheet: S2e. NP
				NP
No.	Virus Designation	Collection Details	Genotype/amino acid mutation or motif	K91R	M105V	I109T	A184K	K198R	K227R	K229R	N319K	K470R	Q357K*	R99K/S345N
1	A/chicken/Cambodia/a17W9M1/2016	Live bird market	KH2	K	V	I	K	K	K	K	N	K	Q	RS
2	A/duck/Cambodia/a23W9M1/2016	Live bird market	KH2	K	V	I	K	K	K	K	N	K	Q	RS
3	A/duck/Cambodia/a24W9M1/2016	Live bird market	KH2	K	V	I	K	K	K	K	N	K	Q	RS
4	A/chicken/Cambodia/a27W9M1/2016	Live bird market	KH2	K	V	I	K	K	K	K	N	K	Q	RS
5	A/chicken/Cambodia/a0511501/2016	Poultry outbreak	KH2	K	V	I	K	K	K	K	N	K	Q	RS
6	A/chicken/Cambodia/a0511502/2016	Poultry outbreak	Unknown	K	V	I	K	K	K	K	N			R-
7	A/chicken/Cambodia/a0511503/2016	Poultry outbreak	KH2	K	V	I	K	K	K	K	N	K	Q	RS
8	A/chicken/Cambodia/a0511504/2016	Poultry outbreak	KH2	K	V	I	K	K	K	K	N	K	Q	RS
9	A/duck/Cambodia/Z3W7M1/2015	Live bird market	KH3	K	V	I	K	K	K	K	N	K	Q	RS
10	A/chicken/Cambodia/Z8W7M1/2015	Live bird market	KH2	K	V	I	K	K	K	K	N	K	Q	RS
11	A/chicken/Cambodia/Z9W7M1/2015	Live bird market	KH3	K	V	I	K	K	K	K	N	K	Q	RS
12	A/duck/Cambodia/Z13W7M3/2015	Live bird market	KH3	K	V	I	K	K	K	K	N	K	Q	RS
13	A/duck/Cambodia/Z35W8M3/2015	Live bird market	KH2	K	V	I	K	K	K	K	N	K	Q	RS
14	A/chicken/Cambodia/Z37W8M3/2015	Live bird market	KH3	K	V	I	K	K	K	K	N	K	Q	RS
15	A/duck/Cambodia/Z44W9M1/2015	Live bird market	KH2	K	V	I	K	K	K	K	N	K	Q	RS
16	A/duck/Cambodia/Z45W9M1/2015	Live bird market	KH2	K	V	I	K	K	K	K	N	K	Q	RS
17	A/chicken/Cambodia/Z49W9M1/2015	Live bird market	KH2	K	V	I	K	K	K	K	N	K	Q	RS
18	A/chicken/Cambodia/Z50W9M1/2015	Live bird market	KH2	K	V	I	K	K	K	K	N	K	Q	RS
19	A/chicken/Cambodia/Z57W9M3/2015	Live bird market	KH3	K	V	I	K	K	K	K	N	K	Q	RS
20	A/chicken/Cambodia/Z59W9M3/2015	Live bird market	KH2	K	V	I	K	K	K	K	N	K	Q	RS
21	A/chicken/Cambodia/Z60W9M3/2015	Live bird market	KH3	K	V	I	K	K	K	K	N	K	Q	RS
22	A/chicken/Cambodia/Z70W10M1/2015	Live bird market	KH1	K	V	I	K	K	K	K	N	K	Q	RS
23	A/duck/Cambodia/Z86W11M1/2015	Live bird market	KH2	K	V	I	K	K	K	K	N	K	Q	RS
24	A/chicken/Cambodia/Z89W11M1/2015	Live bird market	KH2	K	V	I	K	K	K	K	N	K	Q	RS
25	A/duck/Cambodia/Z143W14M1/2015	Live bird market	KH2	K	V	I	K	K	K	K	N	K	Q	RS
26	A/duck/Cambodia/Z146W14M1/2015	Live bird market	KH2	K	V	I	K	K	K	K	N	K	Q	RS
27	A/chicken/Cambodia/Z148W14M1/2015	Live bird market	KH2	K	V	I	K	K	K	K	N	K	Q	RS
28	A/chicken/Cambodia/Z149W14M1/2015	Live bird market	KH2	K	V	I	K	K	K	K	N	K	Q	RS
29	A/duck/Cambodia/Z205W17M1/2015	Live bird market	KH2	K	V	I	K	K	K	K	N	K	Q	RS
30	A/duck/Cambodia/Z206W17M1/2015	Live bird market	KH3	K	V	I	K	K	K	K	N	K	Q	RS
31	A/chicken/Cambodia/Z207W17M1/2015	Live bird market	KH3	K	V	I	K	K	K	K	N	K	Q	RS
32	A/duck/Cambodia/Z223W18M1/2015	Live bird market	KH3	K	V	I	K	K	K	K	N	K	Q	RS
33	A/duck/Cambodia/Z266W20M1/2015	Live bird market	KH2	K	V	I	K	K	K	K	N	K	Q	RS
34	A/chicken/Cambodia/Z267W20M1/2015	Live bird market	KH2	K	V	I	K	K	K	K	N	K	Q	RS
35	A/chicken/Cambodia/Z268W20M1/2015	Live bird market	KH2	K	V	I	K	K	K	K	N	K	Q	RS
36	A/duck/Cambodia/Z484W31M1/2015	Live bird market	KH2	K	V	I	K	K	K	K	N	K	Q	RS
37	A/duck/Cambodia/Z564W35M1/2015	Live bird market	KH5	K	V	I	K	K	K	K	N	K	Q	RS
38	A/duck/Cambodia/Z765W45M1/2015	Live bird market	KH2	K	V	I	K	K	K	K	N	K	Q	RS
39	A/duck/Cambodia/Z793W46M3/2015	Live bird market	KH2	K	V	I	K	K	K	K	N	K	Q	RS
40	A/duck/Cambodia/Z795W46M3/2015	Live bird market	KH2	K	V	I	K	K	K	K	N	K	Q	RS
41	A/chicken/Cambodia/Z799W46M3/2015	Live bird market	KH2	K	V	I	K	K	K	K	N	K	Q	RS
42	A/chicken/Cambodia/Z800W46M3/2015	Live bird market	KH2	K	V	I	K	K	K	K	N	K	Q	RS
43	A/chicken/Cambodia/Z850W49M1/2015	Live bird market	KH4	K	V	I	K	K	K	K	N	K	Q	RS
44	A/chicken/Cambodia/Z907W52M1/2015	Live bird market	KH2	K	V	I	K	K	K	K	N	K	Q	RS
45	A/duck/Cambodia/Z926W53M1/2015	Live bird market	KH2	K	V	I	K	K	K	K	N	K	Q	RS
46	A/duck/Cambodia/Z934W53M3/2015	Live bird market	KH2	K	V	I	K	K	K	K	N	K	Q	RS
47	A/environment/Cambodia/Z2EP1e3W7M1/2015	Live bird market	KH2	K	V	I	K	K	K	K	N	K	Q	RS
48	A/environment/Cambodia/Z11EW7M3/2015	Live bird market	Unknown
49	A/environment/Cambodia/Z12CW7M3/2015	Live bird market	KH3	K	V	I	K	K	K	K	N	K	Q	RS
50	A/environment/Cambodia/Z42EW9M1/2015	Live bird market	Unknown
51	A/environment/Cambodia/Z51EW9M3/2015	Live bird market	Unknown	K	V	I	K	K	K	K	N	K	Q	RS
52	A/environment/Cambodia/Z72EW10M3/2015	Live bird market	Unknown	K	V	I	K	K	K	K	N	K	Q	RS
53	A/environment/Cambodia/Z82EW11M1/2015	Live bird market	Unknown
54	A/environment/Cambodia/Z92CW11M3/2015	Live bird market	Unknown
55	A/environment/Cambodia/Z101EW12M1/2015	Live bird market	Unknown
56	A/duck/Cambodia/Z1120502/2015	Poultry outbreak	KH2	K	V	I	K	K	K	K	N	K	Q	RS
57	A/duck/Cambodia/Z1120503/2015	Poultry outbreak	Unknown
58	A/duck/Cambodia/Z1120504/2015	Poultry outbreak	KH2	K	V	I	K	K	K	K	N	K	Q	RS
59	A/duck/Cambodia/Z1120505/2015	Poultry outbreak	Unknown
60	A/duck/Cambodia/Z1120507/2015	Poultry outbreak	KH2	K	V	I	K	K	K	K	N	K	Q	RS
61	A/duck/Cambodia/Z1120508/2015	Poultry outbreak	KH2				K	K	K	K	N	K	Q	-S
62	A/duck/Cambodia/Z1120509/2015	Poultry outbreak	Unknown				K	K	K	K	N	K	Q	-S
63	A/duck/Cambodia/Y0210303/2014	Poultry outbreak	KH1	K	V	I	K	K	K	K	N	K	Q	RS
64	A/duck/Cambodia/Y0210304/2014	Poultry outbreak	Unknown
65	A/duck/Cambodia/Y0224302/2014	Poultry outbreak	KH1	K	V	I	K	K	K	K	N	K	Q	RS
66	A/duck/Cambodia/Y0224303/2014	Poultry outbreak	Unknown
67	A/duck/Cambodia/Y0224304/2014	Poultry outbreak	Unknown
68	A/Cambodia/Y0219302/2014	52nd Human Case	Unknown	K	V	I	K	K	K	K	N	K	Q	RS
(*) Indicates mutations that have only been reported to affect viral fitness when in combination with other amino acid substitutions
Amino acid substitutions associated with increased viral fitness are coloured red.
Viral amino acids for a specific position conserved in all Cambodian A(H5N1) viruses cells are shaded green.
If no sequencing data is available cells are shaded grey or the symbol (-) is present

## Sheet: S2f. NA
				NA
No.	Virus Designation	Collection Details	Genotype/amino acid mutation or motif	49-68 deletion	V96A	I97V	E99A/G/V	Q116L/K/R	V129A	R136K	D179G	I203M/V/L/K/R	S227N	H255Y	E258Q	N275S
1	A/chicken/Cambodia/a17W9M1/2016	Live bird market	KH2	Yes	V	I	E	Q	V	R	D	I	S	H	E	N
2	A/duck/Cambodia/a23W9M1/2016	Live bird market	KH2	Yes	V	I	E	Q	V	R	D	I	S	H	E	N
3	A/duck/Cambodia/a24W9M1/2016	Live bird market	KH2	Yes	V	I	E	Q	V	R	D	I	S	H	E	N
4	A/chicken/Cambodia/a27W9M1/2016	Live bird market	KH2	Yes	V	I	E	Q	V	R	D	I	S	H	E	N
5	A/chicken/Cambodia/a0511501/2016	Poultry outbreak	KH2	Yes	V	I	E	Q	V	R	D	I	S	H	E	N
6	A/chicken/Cambodia/a0511502/2016	Poultry outbreak	Unknown	Yes	V	I	E	Q	V	R	D	I	S	H	E	N
7	A/chicken/Cambodia/a0511503/2016	Poultry outbreak	KH2	Yes	V	I	E	Q	V	R	D	I	S	H	E	N
8	A/chicken/Cambodia/a0511504/2016	Poultry outbreak	KH2	Yes	V	I	E	Q	V	R	D	I	S	H	E	N
9	A/duck/Cambodia/Z3W7M1/2015	Live bird market	KH3	Yes	V	I	E	Q	I	R	D	I	S	H	E	N
10	A/chicken/Cambodia/Z8W7M1/2015	Live bird market	KH2	Yes	V	I	E	Q	V	R	D	I	S	H	E	N
11	A/chicken/Cambodia/Z9W7M1/2015	Live bird market	KH3	Yes	V	I	E	Q	I	R	D	I	S	H	E	N
12	A/duck/Cambodia/Z13W7M3/2015	Live bird market	KH3	Yes	V	I	E	Q	I	R	D	I	S	H	E	N
13	A/duck/Cambodia/Z35W8M3/2015	Live bird market	KH2	Yes	V	I	E	Q	V	R	D	I	S	H	E	N
14	A/chicken/Cambodia/Z37W8M3/2015	Live bird market	KH3	Yes	V	I	E	Q	V	R	D	I	S	H	E	N
15	A/duck/Cambodia/Z44W9M1/2015	Live bird market	KH2	Yes	V	I	E	Q	V	R	D	I	S	H	E	N
16	A/duck/Cambodia/Z45W9M1/2015	Live bird market	KH2	Yes	V	I	E	Q	V	R	D	I	S	H	E	N
17	A/chicken/Cambodia/Z49W9M1/2015	Live bird market	KH2	Yes	V	I	E	Q	V	R	D	I	S	H	E	N
18	A/chicken/Cambodia/Z50W9M1/2015	Live bird market	KH2	Yes	V	I	E	Q	V	R	D	I	S	H	E	N
19	A/chicken/Cambodia/Z57W9M3/2015	Live bird market	KH3	Yes	V	I	E	Q	V	R	D	I	S	H	E	N
20	A/chicken/Cambodia/Z59W9M3/2015	Live bird market	KH2	Yes	V	I	E	Q	V	R	D	I	S	H	E	N
21	A/chicken/Cambodia/Z60W9M3/2015	Live bird market	KH3	Yes	V	I	E	Q	V	R	D	I	S	H	E	N
22	A/chicken/Cambodia/Z70W10M1/2015	Live bird market	KH1	Yes	V	I	E	Q	V	R	D	I	S	H	E	N
23	A/duck/Cambodia/Z86W11M1/2015	Live bird market	KH2	Yes	V	I	E	Q	V	R	D	I	S	H	E	N
24	A/chicken/Cambodia/Z89W11M1/2015	Live bird market	KH2	Yes	V	I	E	Q	V	R	D	I	S	H	E	N
25	A/duck/Cambodia/Z143W14M1/2015	Live bird market	KH2	Yes	V	I	E	Q	V	R	D	I	S	H	E	N
26	A/duck/Cambodia/Z146W14M1/2015	Live bird market	KH2	Yes	V	I	E	Q	V	R	D	I	S	H	E	N
27	A/chicken/Cambodia/Z148W14M1/2015	Live bird market	KH2	Yes	V	I	E	Q	V	R	D	I	S	H	E	N
28	A/chicken/Cambodia/Z149W14M1/2015	Live bird market	KH2	Yes	V	I	E	Q	V	R	D	I	S	H	E	N
29	A/duck/Cambodia/Z205W17M1/2015	Live bird market	KH2	Yes	V	I	E	Q	V	R	D	I	S	H	E	N
30	A/duck/Cambodia/Z206W17M1/2015	Live bird market	KH3	Yes	V	I	E	Q	V	R	D	I	S	H	E	N
31	A/chicken/Cambodia/Z207W17M1/2015	Live bird market	KH3	Yes	V	I	E	Q	V	R	D	I	S	H	E	N
32	A/duck/Cambodia/Z223W18M1/2015	Live bird market	KH3	Yes	V	I	E	Q	V	R	D	I	S	H	E	N
33	A/duck/Cambodia/Z266W20M1/2015	Live bird market	KH2	Yes	V	I	E	Q	V	R	D	I	S	H	E	N
34	A/chicken/Cambodia/Z267W20M1/2015	Live bird market	KH2	Yes	V	I	E	Q	V	R	D	I	S	H	E	N
35	A/chicken/Cambodia/Z268W20M1/2015	Live bird market	KH2	Yes	V	I	E	Q	V	R	D	I	S	H	E	N
36	A/duck/Cambodia/Z484W31M1/2015	Live bird market	KH2	Yes	V	I	E	Q	V	R	D	I	S	H	E	N
37	A/duck/Cambodia/Z564W35M1/2015	Live bird market	KH5	Yes	V	I	E	Q	V	R	D	I	S	H	E	N
38	A/duck/Cambodia/Z765W45M1/2015	Live bird market	KH2	Yes	V	I	E	Q	V	R	D	I	S	H	E	N
39	A/duck/Cambodia/Z793W46M3/2015	Live bird market	KH2	Yes	V	I	E	Q	V	R	D	I	S	H	E	N
40	A/duck/Cambodia/Z795W46M3/2015	Live bird market	KH2	Yes	V	I	E	Q	V	R	D	I	S	H	E	N
41	A/chicken/Cambodia/Z799W46M3/2015	Live bird market	KH2	Yes	V	I	E	Q	V	R	D	I	S	H	E	N
42	A/chicken/Cambodia/Z800W46M3/2015	Live bird market	KH2	Yes	V	I	E	Q	V	R	D	I	S	H	E	N
43	A/chicken/Cambodia/Z850W49M1/2015	Live bird market	KH4	Yes	V	I	E	Q	V	R	D	I	S	H	E	N
44	A/chicken/Cambodia/Z907W52M1/2015	Live bird market	KH2	Yes	V	I	E	Q	V	R	D	I	S	H	E	N
45	A/duck/Cambodia/Z926W53M1/2015	Live bird market	KH2	Yes	V	I	E	Q	V	R	D	I	S	H	E	N
46	A/duck/Cambodia/Z934W53M3/2015	Live bird market	KH2	Yes	V	I	E	Q	V	R	D	I	S	H	E	N
47	A/environment/Cambodia/Z2EP1e3W7M1/2015	Live bird market	KH2	Yes	V	I	E	Q	V	R	D	I	S	H	E	N
48	A/environment/Cambodia/Z11EW7M3/2015	Live bird market	Unknown	Yes	V	I	E	Q	V	R	D	I	S	H	E	N
49	A/environment/Cambodia/Z12CW7M3/2015	Live bird market	KH3	Yes	V	I	E	Q	V	R	D	I	S	H	E	N
50	A/environment/Cambodia/Z42EW9M1/2015	Live bird market	Unknown	Yes	V	I	E	Q	V	R	D	I	S	H	E	N
51	A/environment/Cambodia/Z51EW9M3/2015	Live bird market	Unknown	Yes	V	I	E	Q	V	R	D	I	S	H	E	N
52	A/environment/Cambodia/Z72EW10M3/2015	Live bird market	Unknown	Yes	V	I	E	Q	D	R	D	I	S	H	E	N
53	A/environment/Cambodia/Z82EW11M1/2015	Live bird market	Unknown	Yes	V	I	E	Q	V	R	D	I	S	H	E	N
54	A/environment/Cambodia/Z92CW11M3/2015	Live bird market	Unknown	Yes	V	I	E	Q	V	R	D	I	S	H	E	N
55	A/environment/Cambodia/Z101EW12M1/2015	Live bird market	Unknown	Yes	V	I	E	Q	V	R	D	I	S	H	E	N
56	A/duck/Cambodia/Z1120502/2015	Poultry outbreak	KH2	Yes	V	I	E	Q	V	R	D	I	S	H	E	N
57	A/duck/Cambodia/Z1120503/2015	Poultry outbreak	Unknown	Yes	V	I	E	Q	V	R	D	I	S	H	E	N
58	A/duck/Cambodia/Z1120504/2015	Poultry outbreak	KH2	Yes	V	I	E	Q	V	R	D	I	S	H	E	N
59	A/duck/Cambodia/Z1120505/2015	Poultry outbreak	Unknown	Yes	V	I	E	Q	V	R	D	I	S	H	E	N
60	A/duck/Cambodia/Z1120507/2015	Poultry outbreak	KH2	Yes	V	I	E	Q	V	R	D	I	S	H	E	N
61	A/duck/Cambodia/Z1120508/2015	Poultry outbreak	KH2	Yes	V	I	E	Q	V	R	D	I	S	H	E	N
62	A/duck/Cambodia/Z1120509/2015	Poultry outbreak	Unknown
63	A/duck/Cambodia/Y0210303/2014	Poultry outbreak	KH1	Yes	V	I	E	Q	V	R	D	I	S	H	E	N
64	A/duck/Cambodia/Y0210304/2014	Poultry outbreak	Unknown	Yes	V	I	E	Q	V	R	D	I	S	H	E	N
65	A/duck/Cambodia/Y0224302/2014	Poultry outbreak	KH1	Yes	V	I	E	Q	V	R	D	I	S	H	E	N
66	A/duck/Cambodia/Y0224303/2014	Poultry outbreak	Unknown	Yes	V	I	E	Q	V	R	D	I	S	H	E	N
67	A/duck/Cambodia/Y0224304/2014	Poultry outbreak	Unknown	Yes	V	I	E	Q	V	R	D	I	S	H	E	N
68	A/Cambodia/Y0219302/2014	52nd Human Case	Unknown
(*) Indicates mutations that have only been reported to affect viral fitness when in combination with other amino acid substitutions
Amino acid substitutions associated with increased viral fitness are coloured red.
Viral amino acids for a specific position conserved in all Cambodian A(H5N1) viruses cells are shaded green.
If no sequencing data is available cells are shaded grey or the symbol (-) is present

## Sheet: S2g. MP
				M1				M2
No.	Virus Designation	Collection Details	Genotype/amino acid mutation or motif	N30D	I43M	T139A	T215A	L26F	V27A	A30V/T/S	S31N/G	G34E
1	A/chicken/Cambodia/a17W9M1/2016	Live bird market	KH2	D	M	T	A	L	V	A	S	G
2	A/duck/Cambodia/a23W9M1/2016	Live bird market	KH2	D	M	T	A	L	V	A	S	G
3	A/duck/Cambodia/a24W9M1/2016	Live bird market	KH2	D	M	T	A	L	V	A	S	G
4	A/chicken/Cambodia/a27W9M1/2016	Live bird market	KH2	D	M	T	A	L	V	A	S	G
5	A/chicken/Cambodia/a0511501/2016	Poultry outbreak	KH2	D	M	T	A	L	V	A	S	G
6	A/chicken/Cambodia/a0511502/2016	Poultry outbreak	Unknown	D	M	T	A	L	V	A	S	G
7	A/chicken/Cambodia/a0511503/2016	Poultry outbreak	KH2	D	M	T	A	L	V	A	S	G
8	A/chicken/Cambodia/a0511504/2016	Poultry outbreak	KH2	D	M	T	A	L	V	A	S	G
9	A/duck/Cambodia/Z3W7M1/2015	Live bird market	KH3	D	M	T	A	L	V	A	S	G
10	A/chicken/Cambodia/Z8W7M1/2015	Live bird market	KH2	D	M	T	A	L	V	A	S	G
11	A/chicken/Cambodia/Z9W7M1/2015	Live bird market	KH3	D	M	T	A	L	V	A	S	G
12	A/duck/Cambodia/Z13W7M3/2015	Live bird market	KH3	D	M	T	A	L	V	A	S	G
13	A/duck/Cambodia/Z35W8M3/2015	Live bird market	KH2	D	M	T	A	L	V	A	S	G
14	A/chicken/Cambodia/Z37W8M3/2015	Live bird market	KH3	D	M	T	A	L	V	A	S	G
15	A/duck/Cambodia/Z44W9M1/2015	Live bird market	KH2	D	M	T	A	L	V	A	S	G
16	A/duck/Cambodia/Z45W9M1/2015	Live bird market	KH2	D	M	T	A	L	V	A	S	G
17	A/chicken/Cambodia/Z49W9M1/2015	Live bird market	KH2	D	M	T	A	L	V	A	S	G
18	A/chicken/Cambodia/Z50W9M1/2015	Live bird market	KH2	D	M	T	A	L	V	T	S	G
19	A/chicken/Cambodia/Z57W9M3/2015	Live bird market	KH3	D	M	T	A	L	V	A	S	G
20	A/chicken/Cambodia/Z59W9M3/2015	Live bird market	KH2	D	M	T	A	L	V	A	S	G
21	A/chicken/Cambodia/Z60W9M3/2015	Live bird market	KH3	D	M	T	A	L	V	A	S	G
22	A/chicken/Cambodia/Z70W10M1/2015	Live bird market	KH1	D	M	T	A	L	V	A	S	G
23	A/duck/Cambodia/Z86W11M1/2015	Live bird market	KH2	D	M	T	A	L	V	A	S	G
24	A/chicken/Cambodia/Z89W11M1/2015	Live bird market	KH2	D	M	T	A	L	V	A	S	G
25	A/duck/Cambodia/Z143W14M1/2015	Live bird market	KH2	D	M	T	A	L	V	A	S	G
26	A/duck/Cambodia/Z146W14M1/2015	Live bird market	KH2	D	M	T	A	L	V	A	S	G
27	A/chicken/Cambodia/Z148W14M1/2015	Live bird market	KH2	D	M	T	A	L	V	A	S	G
28	A/chicken/Cambodia/Z149W14M1/2015	Live bird market	KH2	D	M	T	A	L	V	A	S	G
29	A/duck/Cambodia/Z205W17M1/2015	Live bird market	KH2	D	M	T	A	L	V	A	S	G
30	A/duck/Cambodia/Z206W17M1/2015	Live bird market	KH3	D	M	T	A	L	V	A	S	G
31	A/chicken/Cambodia/Z207W17M1/2015	Live bird market	KH3	D	M	T	A	L	V	A	S	G
32	A/duck/Cambodia/Z223W18M1/2015	Live bird market	KH3	D	M	T	A	L	V	A	S	G
33	A/duck/Cambodia/Z266W20M1/2015	Live bird market	KH2	D	M	T	A	L	V	A	S	G
34	A/chicken/Cambodia/Z267W20M1/2015	Live bird market	KH2	D	M	T	A	L	V	A	S	G
35	A/chicken/Cambodia/Z268W20M1/2015	Live bird market	KH2	D	M	T	A	L	V	A	S	G
36	A/duck/Cambodia/Z484W31M1/2015	Live bird market	KH2	D	M	T	A	L	V	A	S	G
37	A/duck/Cambodia/Z564W35M1/2015	Live bird market	KH5	D	M	T	A	L	V	A	S	G
38	A/duck/Cambodia/Z765W45M1/2015	Live bird market	KH2	D	M	T	A	L	V	A	S	G
39	A/duck/Cambodia/Z793W46M3/2015	Live bird market	KH2	D	M	T	A	L	V	A	S	G
40	A/duck/Cambodia/Z795W46M3/2015	Live bird market	KH2	D	M	T	A	L	V	A	S	G
41	A/chicken/Cambodia/Z799W46M3/2015	Live bird market	KH2	D	M	T	A	L	V	A	S	G
42	A/chicken/Cambodia/Z800W46M3/2015	Live bird market	KH2	D	M	T	A	L	V	A	S	G
43	A/chicken/Cambodia/Z850W49M1/2015	Live bird market	KH4	D	M	T	A	L	V	A	N	G
44	A/chicken/Cambodia/Z907W52M1/2015	Live bird market	KH2	D	M	T	A	L	V	A	S	G
45	A/duck/Cambodia/Z926W53M1/2015	Live bird market	KH2	D	M	T	A	L	V	A	S	G
46	A/duck/Cambodia/Z934W53M3/2015	Live bird market	KH2	D	M	T	A	L	V	A	S	G
47	A/environment/Cambodia/Z2EP1e3W7M1/2015	Live bird market	KH2					L	V	A	S	G
48	A/environment/Cambodia/Z11EW7M3/2015	Live bird market	Unknown
49	A/environment/Cambodia/Z12CW7M3/2015	Live bird market	KH3	D	M	T	A	L	V	A	S	G
50	A/environment/Cambodia/Z42EW9M1/2015	Live bird market	Unknown
51	A/environment/Cambodia/Z51EW9M3/2015	Live bird market	Unknown	D	M	T	A
52	A/environment/Cambodia/Z72EW10M3/2015	Live bird market	Unknown	D	M	T	A	L	V	A	S	G
53	A/environment/Cambodia/Z82EW11M1/2015	Live bird market	Unknown
54	A/environment/Cambodia/Z92CW11M3/2015	Live bird market	Unknown
55	A/environment/Cambodia/Z101EW12M1/2015	Live bird market	Unknown					L	V	A	S	G
56	A/duck/Cambodia/Z1120502/2015	Poultry outbreak	KH2	D	M	T	A	L	V	A	S	G
57	A/duck/Cambodia/Z1120503/2015	Poultry outbreak	Unknown
58	A/duck/Cambodia/Z1120504/2015	Poultry outbreak	KH2	D	M	T	A	L	V	A	S	G
59	A/duck/Cambodia/Z1120505/2015	Poultry outbreak	Unknown
60	A/duck/Cambodia/Z1120507/2015	Poultry outbreak	KH2	D	M	T	A	L	V	A	S	G
61	A/duck/Cambodia/Z1120508/2015	Poultry outbreak	KH2	D	M	T	A	L	V	A	S	G
62	A/duck/Cambodia/Z1120509/2015	Poultry outbreak	Unknown	D	M	P	A	L	V	A	S	G
63	A/duck/Cambodia/Y0210303/2014	Poultry outbreak	KH1	D	M	T	A	L	V	A	S	G
64	A/duck/Cambodia/Y0210304/2014	Poultry outbreak	Unknown
65	A/duck/Cambodia/Y0224302/2014	Poultry outbreak	KH1	D	M	T	A	L	V	A	S	G
66	A/duck/Cambodia/Y0224303/2014	Poultry outbreak	Unknown
67	A/duck/Cambodia/Y0224304/2014	Poultry outbreak	Unknown
68	A/Cambodia/Y0219302/2014	52nd Human Case	Unknown
(*) Indicates mutations that have only been reported to affect viral fitness when in combination with other amino acid substitutions
Amino acid substitutions associated with increased viral fitness are coloured red.
Viral amino acids for a specific position conserved in all Cambodian A(H5N1) viruses cells are shaded green.
If no sequencing data is available cells are shaded grey or the symbol (-) is present

## Sheet: S2h. NS
				NS1									NS2
No.	Virus Designation	Collection Details	Genotype/amino acid mutation or motif	P42S	80-84 deletion	D87E	L98F	I101M	C133F	N200S*	G205R*	PDZ domain	M16I	T47A*	M51I*
1	A/chicken/Cambodia/a17W9M1/2016	Live bird market	KH2	S	Yes	E	F	M	F	N	G	ESEV	M	T	V
2	A/duck/Cambodia/a23W9M1/2016	Live bird market	KH2	S	Yes	E	F	M	F	N	G	ESEV	M	T	V
3	A/duck/Cambodia/a24W9M1/2016	Live bird market	KH2	S	Yes	E	F	M	F	N	G	ESEV	M	T	V
4	A/chicken/Cambodia/a27W9M1/2016	Live bird market	KH2	S	Yes	E	F	M	F	N	G	ESEV	M	T	V
5	A/chicken/Cambodia/a0511501/2016	Poultry outbreak	KH2	S	Yes	E	F	M	F	N	G	ESEV	M	T	V
6	A/chicken/Cambodia/a0511502/2016	Poultry outbreak	Unknown
7	A/chicken/Cambodia/a0511503/2016	Poultry outbreak	KH2	S	Yes	E	F	M	F	N	G	ESEV	M	T	V
8	A/chicken/Cambodia/a0511504/2016	Poultry outbreak	KH2	S	Yes	E	F	M	F	N	G	ESEV	M	T	V
9	A/duck/Cambodia/Z3W7M1/2015	Live bird market	KH3	S	Yes	D	F	M	C	S	G	EPEV	M	A	V
10	A/chicken/Cambodia/Z8W7M1/2015	Live bird market	KH2	S	Yes	E	F	M	F	N	G	ESEV	M	T	V
11	A/chicken/Cambodia/Z9W7M1/2015	Live bird market	KH3	S	Yes	D	F	M	C	S	G	EPEV	M	A	V
12	A/duck/Cambodia/Z13W7M3/2015	Live bird market	KH3	S	Yes	D	F	M	C	S	G	EPEV	M	A	V
13	A/duck/Cambodia/Z35W8M3/2015	Live bird market	KH2	S	Yes	E	F	M	F	N	G	ESEV	M	T	V
14	A/chicken/Cambodia/Z37W8M3/2015	Live bird market	KH3	S	Yes	D	F	M	C	S	G	EPEV	M	A	V
15	A/duck/Cambodia/Z44W9M1/2015	Live bird market	KH2	S	Yes	E	F	M	F	N	G	GSEV	M	T	V
16	A/duck/Cambodia/Z45W9M1/2015	Live bird market	KH2	S	Yes	E	F	M	F	N	G	GSEV	M	T	V
17	A/chicken/Cambodia/Z49W9M1/2015	Live bird market	KH2	S	Yes	E	F	M	F	N	G	ESKV	M	T	V
18	A/chicken/Cambodia/Z50W9M1/2015	Live bird market	KH2	S	Yes	E	F	M	F	N	G	ESEV	M	T	V
19	A/chicken/Cambodia/Z57W9M3/2015	Live bird market	KH3	S	Yes	D	F	M	C	S	G	EPEV	M	A	V
20	A/chicken/Cambodia/Z59W9M3/2015	Live bird market	KH2	S	Yes	E	F	M	F	N	G	ESEV	M	T	V
21	A/chicken/Cambodia/Z60W9M3/2015	Live bird market	KH3	S	Yes	D	F	M	C	S	G	EPEV	M	A	V
22	A/chicken/Cambodia/Z70W10M1/2015	Live bird market	KH1	S	Yes	E	F	M	F	N	G	ESEV	M	T	V
23	A/duck/Cambodia/Z86W11M1/2015	Live bird market	KH2	S	Yes	E	F	M	F	N	G	ESEV	M	T	V
24	A/chicken/Cambodia/Z89W11M1/2015	Live bird market	KH2	S	Yes	E	F	M	F	N	G	ESEV	M	T	V
25	A/duck/Cambodia/Z143W14M1/2015	Live bird market	KH2	S	Yes	E	F	M	F	N	G	ESEV	M	T	V
26	A/duck/Cambodia/Z146W14M1/2015	Live bird market	KH2	S	Yes	E	F	M	F	N	G	ESEV	M	T	V
27	A/chicken/Cambodia/Z148W14M1/2015	Live bird market	KH2	S	Yes	E	F	M	F	N	G	ESEV	M	T	V
28	A/chicken/Cambodia/Z149W14M1/2015	Live bird market	KH2	S	Yes	E	F	M	F	N	G	ESEV	M	T	V
29	A/duck/Cambodia/Z205W17M1/2015	Live bird market	KH2	S	Yes	E	F	M	F	D	G	ESEV	M	T	V
30	A/duck/Cambodia/Z206W17M1/2015	Live bird market	KH3	S	Yes	D	F	M	C	S	G	EPEV	M	A	V
31	A/chicken/Cambodia/Z207W17M1/2015	Live bird market	KH3	S	Yes	D	F	M	C	S	G	EPEV	M	A	V
32	A/duck/Cambodia/Z223W18M1/2015	Live bird market	KH3	S	Yes	D	F	M	C	S	G	EPEV	M	A	V
33	A/duck/Cambodia/Z266W20M1/2015	Live bird market	KH2	S	Yes	E	F	M	F	N	G	ESEV	M	T	V
34	A/chicken/Cambodia/Z267W20M1/2015	Live bird market	KH2	S	Yes	E	F	M	F	N	G	ESEV	M	T	V
35	A/chicken/Cambodia/Z268W20M1/2015	Live bird market	KH2	S	Yes	E	F	M	F	N	G	ESEV	M	T	V
36	A/duck/Cambodia/Z484W31M1/2015	Live bird market	KH2	S	Yes	E	F	M	F	N	G	ESEV	M	T	V
37	A/duck/Cambodia/Z564W35M1/2015	Live bird market	KH5	S	Yes	E	F	M	F	N	G	KSEV	M	T	V
38	A/duck/Cambodia/Z765W45M1/2015	Live bird market	KH2	S	Yes	E	F	M	F	N	G	ESEV	M	T	V
39	A/duck/Cambodia/Z793W46M3/2015	Live bird market	KH2	S	Yes	E	F	M	F	N	G	ESEV	M	T	V
40	A/duck/Cambodia/Z795W46M3/2015	Live bird market	KH2	S	Yes	E	F	M	F	N	G	ESEV	M	T	V
41	A/chicken/Cambodia/Z799W46M3/2015	Live bird market	KH2	S	Yes	E	F	M	F	N	G	ESEV	M	T	V
42	A/chicken/Cambodia/Z800W46M3/2015	Live bird market	KH2	S	Yes	E	F	M	F	N	G	ESEV	M	T	V
43	A/chicken/Cambodia/Z850W49M1/2015	Live bird market	KH4	S	Yes	D	F	M	F	S	G	EPEV	M	A	V
44	A/chicken/Cambodia/Z907W52M1/2015	Live bird market	KH2	S	Yes	D	F	M	F	N	G	ESEV	M	T	V
45	A/duck/Cambodia/Z926W53M1/2015	Live bird market	KH2	S	Yes	E	F	M	F	N	G	ESEV	M	T	V
46	A/duck/Cambodia/Z934W53M3/2015	Live bird market	KH2	S	Yes	D	F	M	F	N	G	ESEV	M	T	V
47	A/environment/Cambodia/Z2EP1e3W7M1/2015	Live bird market	KH2	S	Yes	E	F	M	F	N	G	ESEV	M	T	V
48	A/environment/Cambodia/Z11EW7M3/2015	Live bird market	Unknown
49	A/environment/Cambodia/Z12CW7M3/2015	Live bird market	KH3	S	Yes	D	F	M	C	S	G	EPEV	M	A	V
50	A/environment/Cambodia/Z42EW9M1/2015	Live bird market	Unknown
51	A/environment/Cambodia/Z51EW9M3/2015	Live bird market	Unknown	S	Yes	E	F	M	F	N	G	ESEV	M	T	V
52	A/environment/Cambodia/Z72EW10M3/2015	Live bird market	Unknown	S	Yes	E	F	M	F	N	G	ESEV	M	T	V
53	A/environment/Cambodia/Z82EW11M1/2015	Live bird market	Unknown
54	A/environment/Cambodia/Z92CW11M3/2015	Live bird market	Unknown
55	A/environment/Cambodia/Z101EW12M1/2015	Live bird market	Unknown
56	A/duck/Cambodia/Z1120502/2015	Poultry outbreak	KH2	S	Yes	E	F	M	F	N	G	ESEV	M	T	V
57	A/duck/Cambodia/Z1120503/2015	Poultry outbreak	Unknown
58	A/duck/Cambodia/Z1120504/2015	Poultry outbreak	KH2	S	Yes	E	F	M	F	N	G	ESEV	M	T	V
59	A/duck/Cambodia/Z1120505/2015	Poultry outbreak	Unknown
60	A/duck/Cambodia/Z1120507/2015	Poultry outbreak	KH2		Yes	E	F	M	F	N	G	ESEV	M	T	V
61	A/duck/Cambodia/Z1120508/2015	Poultry outbreak	KH2	S	Yes	E	F	M	F	N	G	ESEV	M	T	V
62	A/duck/Cambodia/Z1120509/2015	Poultry outbreak	Unknown	S	Yes	E	F	M	F	N	G	ESEV	M	T	V
63	A/duck/Cambodia/Y0210303/2014	Poultry outbreak	KH1	S	Yes	E	F	M	F	N	G	ESEV	M	T	V
64	A/duck/Cambodia/Y0210304/2014	Poultry outbreak	Unknown
65	A/duck/Cambodia/Y0224302/2014	Poultry outbreak	KH1	S	Yes	E	F	M	F	N	G	ESEV	M	T	V
66	A/duck/Cambodia/Y0224303/2014	Poultry outbreak	Unknown
67	A/duck/Cambodia/Y0224304/2014	Poultry outbreak	Unknown
68	A/Cambodia/Y0219302/2014	52nd Human Case	Unknown
(*) Indicates mutations that have only been reported to affect viral fitness when in combination with other amino acid substitutions
Amino acid substitutions associated with increased viral fitness are coloured red.
Viral amino acids for a specific position conserved in all Cambodian A(H5N1) viruses cells are shaded green.
If no sequencing data is available cells are shaded grey or the symbol (-) is present
