# Supplementary material for: Diversity of A(H5N1) clade 2.3.2.1c avian influenza viruses with evidence of reassortment in Cambodia, 2014-2016
Source: PLoS One. 2019 Dec 9;14(12):e0226108. doi: 10.1371/journal.pone.0226108 (PMC6901219; doi:10.1371/journal.pone.0226108)
Supplement: S4 Table — (XLSX) [file pone.0226108.s006.xlsx]

## Sheet: S4. Glycosylation
				HA									NA
No.	Strain ID	Collection Details	Genotype/glycosite	11NNS	23NVT	140NSS	165NNT	236NDT	273NCS	286NSS	484NGT	543NGS	28NIT	35NHS	88NSS	146NGT	235NGS
1	A/chicken/Cambodia/a17W9M1/2016	Live bird market	KH2	·	·	x	·	x	x	·	·	·	x	x	·	·	·
2	A/duck/Cambodia/a23W9M1/2016	Live bird market	KH2	·	·	x	·	·	x	·	·	·	x	·	·	·	·
3	A/duck/Cambodia/a24W9M1/2016	Live bird market	KH2	·	·	x	·	·	x	·	·	·	x	·	·	·	·
4	A/chicken/Cambodia/a27W9M1/2016	Live bird market	KH2	·	·	x	·	·	x	·	·	·	x	·	·	·	·
5	A/chicken/Cambodia/a0511501/2016	Poultry outbreak	KH2	·	·	x	·	·	x	·	·		x	·	·	·	·
6	A/chicken/Cambodia/a0511502/2016	Poultry outbreak	Unknown	·	·	x	·	·	x	·	·		x	·	·	·	·
7	A/chicken/Cambodia/a0511503/2016	Poultry outbreak	KH2	·	·	x	·	·	x	·	·		x	·	·	·	·
8	A/chicken/Cambodia/a0511504/2016	Poultry outbreak	KH2	·	·	x	·	·	x	·	·	·	x	·	·	·	·
9	A/duck/Cambodia/Z3W7M1/2015	Live bird market	KH3	·	·	x	·	·	x	·	·	·	x	x	·	·	·
10	A/chicken/Cambodia/Z8W7M1/2015	Live bird market	KH2	·	·	x	·	·	x	·	·	·	x	x	·	·	·
11	A/chicken/Cambodia/Z9W7M1/2015	Live bird market	KH3	·	·	x	·	·	x	·	·	·	x	x	·	·	·
12	A/duck/Cambodia/Z13W7M3/2015	Live bird market	KH3	·	·	x	·	·	x	·	·	·	x	x	·	·	·
13	A/duck/Cambodia/Z35W8M3/2015	Live bird market	KH2	·	·	.	x	·	x	·	·	·	x	x	·	·	·
14	A/chicken/Cambodia/Z37W8M3/2015	Live bird market	KH3	·	·	x	·	·	x	·	·	·	x	x	·	·	·
15	A/duck/Cambodia/Z44W9M1/2015	Live bird market	KH2	·	·	x	·	·	x	·	·	·	x	x	·	·	·
16	A/duck/Cambodia/Z45W9M1/2015	Live bird market	KH2	·	·	x	·	·	x	·	·	·	x	x	·	·	·
17	A/chicken/Cambodia/Z49W9M1/2015	Live bird market	KH2	·	·	x	·	·	x	·	·	·	x	x	·	·	·
18	A/chicken/Cambodia/Z50W9M1/2015	Live bird market	KH2	·	·	x	·	·	x	·	·	·	x	x	·	·	·
19	A/chicken/Cambodia/Z57W9M3/2015	Live bird market	KH3	·	·	x	·	·	x	·	·	·	x	x	·	·	·
20	A/chicken/Cambodia/Z59W9M3/2015	Live bird market	KH2	·	·	x	·	·	x	·	·	·	x	x	·	·	·
21	A/chicken/Cambodia/Z60W9M3/2015	Live bird market	KH3	·	·	x	·	·	x	·	·	·	x	x	·	·	·
22	A/chicken/Cambodia/Z70W10M1/2015	Live bird market	KH1	·	·	x	·	·	x	·	·	·	x	x	·	·	·
23	A/duck/Cambodia/Z86W11M1/2015	Live bird market	KH2	·	·	x	·	·	x	·	·	·	x	x	x	·	·
24	A/chicken/Cambodia/Z89W11M1/2015	Live bird market	KH2	·	·	x	·	·	x	·	·	·	x	x	·	·	·
25	A/duck/Cambodia/Z143W14M1/2015	Live bird market	KH2	·	·	x	·	·	x	·	·	·	x	x	·	·	·
26	A/duck/Cambodia/Z146W14M1/2015	Live bird market	KH2	·	·	x	·	·	x	·	·	·	x	x	·	·	·
27	A/chicken/Cambodia/Z148W14M1/2015	Live bird market	KH2	·	·	x	·	·	x	·	·	·	x	x	·	·	·
28	A/chicken/Cambodia/Z149W14M1/2015	Live bird market	KH2	·	·	x	·	·	x	·	·	·	x	x	·	·	·
29	A/duck/Cambodia/Z205W17M1/2015	Live bird market	KH2	·	·	x	·	·	x	·	·	·	x	x	·	·	·
30	A/duck/Cambodia/Z206W17M1/2015	Live bird market	KH3	·	·	x	·	·	x	·	·	·	x	x	·	·	·
31	A/chicken/Cambodia/Z207W17M1/2015	Live bird market	KH3	·	·	x	·	·	x	·	·	·	x	x	·	·	·
32	A/duck/Cambodia/Z223W18M1/2015	Live bird market	KH3	·	·	x	·	·	x	·	·	·	x	x	·	·	·
33	A/duck/Cambodia/Z266W20M1/2015	Live bird market	KH2	·	·	x	·	·	x	·	·	·	x	x	·	·	·
34	A/chicken/Cambodia/Z267W20M1/2015	Live bird market	KH2	·	·	x	·	·	x	·	·	·	x	x	·	·	·
35	A/chicken/Cambodia/Z268W20M1/2015	Live bird market	KH2	·	·	x	·	·	x	·	·	·	x	x	·	·	·
36	A/duck/Cambodia/Z484W31M1/2015	Live bird market	KH2	·	·	.	x	·	x	·	·	·	x	x	·	·	·
37	A/duck/Cambodia/Z564W35M1/2015	Live bird market	KH5	·	·	x	·	·	x	·	·	·	x	x	·	·	·
38	A/duck/Cambodia/Z765W45M1/2015	Live bird market	KH2	·	·	x	·	·	x	·	·	·	x	x	·	·	·
39	A/duck/Cambodia/Z793W46M3/2015	Live bird market	KH2	·	·	x	·	·	x	·	·	·	x	x	·	·	·
40	A/duck/Cambodia/Z795W46M3/2015	Live bird market	KH2	·	·	x	·	·	x	·	·	·	x	x	·	·	·
41	A/chicken/Cambodia/Z799W46M3/2015	Live bird market	KH2	·	·	x	·	·	x	·	·	·	x	x	·	·	·
42	A/chicken/Cambodia/Z800W46M3/2015	Live bird market	KH2	·	·	x	·	·	x	·	·	·	x	x	·	·	·
43	A/chicken/Cambodia/Z850W49M1/2015	Live bird market	KH4	·	·	x	x	·	x	·	·	·	x	x	·	·	·
44	A/chicken/Cambodia/Z907W52M1/2015	Live bird market	KH2	·	·	x	·	·	x	·	·	·	x	x	·	·	·
45	A/duck/Cambodia/Z926W53M1/2015	Live bird market	KH2	·	·	x	·	·	x	·	·	·	x	x	·	·	·
46	A/duck/Cambodia/Z934W53M3/2015	Live bird market	KH2	·	·	x	·	·	x	·	·	·	x	x	·	·	·
47	A/environment/Cambodia/Z2EP1e3W7M1/2015	Live bird market	KH2	·	·	·	x	·	x	·	·		x	x	·	·	·
48	A/environment/Cambodia/Z11EW7M3/2015	Live bird market	Unknown	·	·	x	·	·	x	·	·		x	x	·	·	·
49	A/environment/Cambodia/Z12CW7M3/2015	Live bird market	KH3	·	·	x	·	·	x	·	·		x	x	·	·	·
50	A/environment/Cambodia/Z42EW9M1/2015	Live bird market	Unknown	·	·	x	·	x	·	·	·		x	x	·	·	·
51	A/environment/Cambodia/Z51EW9M3/2015	Live bird market	Unknown	·	·	x	·	·	x	·	·	·	x	x	·	·	·
52	A/environment/Cambodia/Z72EW10M3/2015	Live bird market	Unknown	·	·	x	·	·	x	·	·	·	x	x	·	·	·
53	A/environment/Cambodia/Z82EW11M1/2015	Live bird market	Unknown	·	·	x	·	·	x	·	·		x	x	·	·	·
54	A/environment/Cambodia/Z92CW11M3/2015	Live bird market	Unknown	·	·	x	·	·	x	·	·		x	x	·	·	·
55	A/environment/Cambodia/Z101EW12M1/2015	Live bird market	Unknown	·	·	x	·	·	x	·	·		x	x	·	·	·
56	A/duck/Cambodia/Z1120502/2015	Poultry outbreak	KH2	·	·	x	·	·	x	·	·	·	x	·	·	·	·
57	A/duck/Cambodia/Z1120503/2015	Poultry outbreak	Unknown	·	·	x	·	·	x	·	·		x	·	·	·	·
58	A/duck/Cambodia/Z1120504/2015	Poultry outbreak	KH2	·	·	x	·	·	x	·	·		x	·	·	·	·
59	A/duck/Cambodia/Z1120505/2015	Poultry outbreak	Unknown	·	·	x	·	·	x	·	·		x	·	·	·	·
60	A/duck/Cambodia/Z1120507/2015	Poultry outbreak	KH2	·	·	x	·	·	x	·	·		x	·	·	·	·
61	A/duck/Cambodia/Z1120508/2015	Poultry outbreak	KH2	·	·	x	·	·	x	·	·		x	·	·	·	·
62	A/duck/Cambodia/Z1120509/2015	Poultry outbreak	Unknown	·	·	x	·	·	x	·	·
63	A/duck/Cambodia/Y0210303/2014	Poultry outbreak	KH1	·	·	x	·	x	·	·	·	·	x	x	·	·	·
64	A/duck/Cambodia/Y0210304/2014	Poultry outbreak	Unknown	·	·	x	·	x	·	·	·		x	x	·	·	·
65	A/duck/Cambodia/Y0224302/2014	Poultry outbreak	KH1	·	·	x	·	x	x	·	·	·	·	x	·	·	·
66	A/duck/Cambodia/Y0224303/2014	Poultry outbreak	Unknown	·	·	x	·	x	x	·	·	·	·	x	·	·	·
67	A/duck/Cambodia/Y0224304/2014	Poultry outbreak	Unknown	·	·	x	·	x	x	·	·	·	·	x	·	·	·
68	A/Cambodia/Y0219302/2014	52nd Human Case	Unknown	·	·	x	·	x	·	·	·		x	x	·	·	·
HA and NA are numbered relative to A/Vietnam/1203/2004(H5N1) based on the amino acid sequence of the mature proteins
The x symbol indicates N-glycosylation was not predicted at this site
Cells are shaded grey if no sequencing data was available for this site
