# Supplementary material for: Diversity of A(H5N1) clade 2.3.2.1c avian influenza viruses with evidence of reassortment in Cambodia, 2014-2016
Source: PLoS One. 2019 Dec 9;14(12):e0226108. doi: 10.1371/journal.pone.0226108 (PMC6901219; doi:10.1371/journal.pone.0226108)
Supplement: S5 Table — (XLSX) [file pone.0226108.s007.xlsx]

## Sheet: S5. Antiviral Resistance
				Zanamivir			Oseltamivir			Peramivir			Laninamivir
No.	Sample Designation	Collection Details	Genotype	IC50	Fold Change		IC50	Fold Change		IC50	Fold Change		IC50	Fold Change
1	A/duck/Cambodia/Z3W7M1/2015	Live bird market	KH3	0.51	0.567929		0.64	0.596273		0.43	0.735043		1.23	2.98544
2	A/chicken/Cambodia/Z8W7M1/2015	Live bird market	KH2	0.65	0.723831		1.93	1.79814		0.4	0.683761		0.5	1.21359
3	A/chicken/Cambodia/Z9W7M1/2015	Live bird market	KH3	0.58	0.64588		0.71	0.661491		0.46	0.786325		0.25	0.606796
4	A/duck/Cambodia/Z13W7M3/2015	Live bird market	KH3	0.41	0.45657		0.64	0.596273		0.31	0.529915		0.19	0.461165
5	A/duck/Cambodia/Z35W8M3/2015	Live bird market	KH2	0.77	0.857461		0.11	0.102484		0.22	0.376068		0.19	0.461165
6	A/duck/Cambodia/Z44W9M1/2015	Live bird market	KH2	1.01	1.12472		1.08	1.00621		0.86	1.47009		0.43	1.04369
7	A/duck/Cambodia/Z45W9M1/2015	Live bird market	KH2	0.67	0.746102		0.08	0.0745342		0.16	0.273504		0.17	0.412621
8	A/chicken/Cambodia/Z57W9M3/2015	Live bird market	KH3	0.52	0.579065		0.77	0.717391		0.47	0.803419		0.24	0.582524
9	A/chicken/Cambodia/Z59W9M3/2015	Live bird market	KH2	0.81	0.902004		1.05	0.978261		0.88	1.50427		0.39	0.946602
10	A/chicken/Cambodia/Z60W9M3/2015	Live bird market	KH3	0.54	0.601336		0.99	0.92236		0.11	0.188034		0.22	0.533981
11	A/chicken/Cambodia/Z70W10 M1/2015	Live bird market	KH1	0.46	0.512249		0.79	0.736025		0.03	0.0512821		0.2	0.485437
12	A/duck/Cambodia/Z86W11M1/2015	Live bird market	KH2	0.7	0.77951		1.81	1.68634		0.11	0.188034		0.25	0.606796
13	A/chicken/Cambodia/Z148W14M1/2015	Live bird market	KH2	0.95	1.05791		1.71	1.59317		0.25	0.42735		0.34	0.825243
14	A/chicken/Cambodia/Z149W14M1/2015	Live bird market	KH2	1.69	1.88196		1.16	1.08075		0.41	0.700855		0.49	1.18932
15	A/duck/Cambodia/Z205W17M1/2015	Live bird market	KH2	0.86	0.957684		2.07	1.92857		0.55	0.940171		0.39	0.946602
16	A/duck/Cambodia/Z206W17M1/2015	Live bird market	KH3	1.32	1.46993		0.18	0.167702		0.25	0.42735		0.17	0.412621
17	A/chicken/Cambodia/Z207W17M1/2015	Live bird market	KH3	0.47	0.523385		0.73	0.680124		0.33	0.564103		0.2	0.485437
18	A/duck/Cambodia/Z266W20M1/2015	Live bird market	KH2	0.89	0.991091		0.96	0.89441		0.98	1.67521		0.46	1.1165
19	A/chicken/Cambodia/Z267W20M1/2015	Live bird market	KH2	1.44	1.60356		0.21	0.195652		0.3	0.512821		0.17	0.412621
20	A/chicken/Cambodia/Z268W20M1/2015	Live bird market	KH2	0.79	0.879733		0.77	0.717391		0.84	1.4359		0.44	1.06796
21	A/duck/Cambodia/Z484W31M1/2015	Live bird market	KH2	1.6	1.78174		3.03	2.82298		1.75	2.99145		0.91	2.20874
22	A/duck/Cambodia/Z765W45M1/2015	Live bird market	KH2	0.54	0.601336		1.2	1.11801		0.46	0.786325		0.41	0.995146
23	A/duck/Cambodia/Z795W46M3/2015	Live bird market	KH2	0.65	0.723831		1.53	1.42547		0.45	0.769231		0.32	0.776699
24	A/chicken/Cambodia/Z799W46M3/2015	Live bird market	KH2	1.26	1.40312		1.01	0.940994		1.29	2.20513		0.72	1.74757
25	A/chicken/Cambodia/Z800W46M3/2015	Live bird market	KH2	1.25	1.39198		1.02	0.950311		1.2	2.05128		0.58	1.40777
26	A/chicken/Cambodia/Z850W49M1/2015	Live bird market	KH4	1.09	1.21381		0.16	0.149068		0.22	0.376068		0.15	0.364078
27	A/chicken/Cambodia/Z907W52M1/2015	Live bird market	KH2	0.56	0.623608		1.21	1.12733		0.47	0.803419		0.33	0.800971
28	A/duck/Cambodia/Z926W53M1/2015	Live bird market	KH2	0.7	0.77951		1.43	1.3323		0.59	1.00855		0.36	0.873786
29	A/duck/Cambodia/Z934W53M3/2015	Live bird market	KH2	1.9	2.11581		2.33	2.17081		1.7	2.90598		1.12	2.71845
30	A/chicken/Cambodia/a17W9M1/2016	Live bird market	KH2	1.35	1.50334		0.89	0.829193		1.07	1.82906		0.54	1.31068
	Mean			0.898	1		1.07333	1		0.585	1		0.412	1
IC50 values are the NAI drug concentration require to inhibit NA enzymatic activity by 50%
Fold change values are the change in IC50 value relative to the mean IC50 value of calculated for each drug
